# Supplementary material for: Trichlorido{μ-6,6′-dimeth­oxy-2,2′-[cyclo­hexane-1,2-diylbis(nitrilo­methanylyl­idene)]diphenolato}dimethano­l­copper(II)samarium(III)
Source: Acta Crystallogr Sect E Struct Rep Online. 2012 Apr 13;68(Pt 5):m589. doi: 10.1107/S1600536812014523 (PMC3344333; doi:10.1107/S1600536812014523)
Supplement: Supplementary file 1 [file e-68-0m589-sup1.cif]

##############################################################################
#                                                                            #
# This CIF contains the data in a paper accepted for publication in          #
# Acta Crystallographica Section E. It conforms to the requirements of       #
# Notes for Authors for Acta Crystallographica Section E, and has been       #
# peer reviewed under the auspices of the IUCr Commission on Journals.       #
#                                                                            #
# Full details of the Crystallographic Information File format               #
# are given in the paper "The Crystallographic Information File (CIF):       #
# a New Standard Archive File for Crystallography" by S. R. Hall, F. H.      #
# Allen and I. D. Brown [Acta Cryst. (1991), A47, 655-685].                  #
#                                                                            #
# The current version of the core CIF dictionary is obtainable from          #
# ftp://ftp.iucr.org/pub/cif_core.dic.                                       #
#                                                                            #
# Software is freely available for graphical display of the structure(s)     #
# in this CIF. For information consult the CIF software page                 #
# http://www.iucr.org/resources/cif/software.                                #
#                                                                            #
# This file may be used for bona fide research purposes within the           #
# scientific community so long as proper attribution is given to the journal # 
# article from which it was obtained.                                        #
#                                                                            #
##############################################################################
data_I
_audit_creation_method     SHELXL-97
_chemical_name_systematic
;
Trichlorido{\m-6,6'-dimethoxy-2,2'-[cyclohexane-1,2-
diylbis(nitrilomethanylylidene)]diphenolato}dimethanolcopper(II)samarium(III)
;
_chemical_name_common     ?
_chemical_formula_moiety     'C24 H32 Cl3 Cu N2 O6 Sm'
_chemical_formula_sum     'C24 H32 Cl3 Cu N2 O6 Sm'
_chemical_formula_iupac     '[Cu Sm (C22 H24 N2 O4) Cl3 (C H4 O)2]'
_chemical_formula_weight     764.77
_chemical_melting_point     ?
_symmetry_cell_setting     monoclinic
_symmetry_space_group_name_H-M     'P 21/c'
_symmetry_space_group_name_Hall     '-P 2ybc'
loop_
    _symmetry_equiv_pos_as_xyz
    'x, y, z'
    '-x, y+1/2, -z+1/2'
    '-x, -y, -z'
    'x, -y-1/2, z-1/2'
_cell_length_a     7.5130(15)
_cell_length_b     26.712(5)
_cell_length_c     14.970(5)
_cell_angle_alpha     90.00
_cell_angle_beta     110.21(3)
_cell_angle_gamma     90.00
_cell_volume     2819.3(12)
_cell_formula_units_Z     4
_cell_measurement_reflns_used     22347
_cell_measurement_theta_min     3.00
_cell_measurement_theta_max     27.45
_cell_measurement_temperature     293(2)
_exptl_crystal_description     block
_exptl_crystal_colour     Yellow
_exptl_crystal_size_max     0.24
_exptl_crystal_size_mid     0.22
_exptl_crystal_size_min     0.16
_exptl_crystal_density_diffrn     1.802
_exptl_crystal_density_meas     ?
_exptl_crystal_density_method     'not measured'
_exptl_crystal_F_000     1520
_exptl_absorpt_coefficient_mu     3.142
_exptl_absorpt_correction_type     multi-scan
_exptl_absorpt_process_details     '(ABSCOR; Higashi, 1995)'
_exptl_absorpt_correction_T_min     0.475
_exptl_absorpt_correction_T_max     0.605
_exptl_special_details
;
;
_diffrn_ambient_temperature     293(2)
_diffrn_radiation_type     MoK\a
_diffrn_radiation_wavelength     0.71073
_diffrn_radiation_source     'fine-focus sealed tube'
_diffrn_radiation_monochromator     graphite
_diffrn_measurement_device_type     'Rigaku R-AXIS RAPID'
_diffrn_measurement_method     '\w scan'
_diffrn_detector_area_resol_mean     ?
_diffrn_reflns_number     26818
_diffrn_reflns_av_R_equivalents     0.0386
_diffrn_reflns_av_sigmaI/netI     0.0309
_diffrn_reflns_theta_min     3.00
_diffrn_reflns_theta_max     27.45
_diffrn_reflns_theta_full     27.45
_diffrn_measured_fraction_theta_max     0.997
_diffrn_measured_fraction_theta_full     0.997
_diffrn_reflns_limit_h_min     -9
_diffrn_reflns_limit_h_max     9
_diffrn_reflns_limit_k_min     -34
_diffrn_reflns_limit_k_max     34
_diffrn_reflns_limit_l_min     -19
_diffrn_reflns_limit_l_max     19
_diffrn_standards_number     0
_diffrn_standards_interval_count     0
_diffrn_standards_interval_time     0
_diffrn_standards_decay_%     0
_refine_special_details
;
omit 0 4 6
omit 2 9 4
omit 1 8 5
omit 3 6 3
omit -3 2 9
 Refinement of F^2^ against ALL reflections.  The weighted R-factor wR and
 goodness of fit S are based on F^2^, conventional R-factors R are based
 on F, with F set to zero for negative F^2^. The threshold expression of
 F^2^ > 2sigma(F^2^) is used only for calculating R-factors(gt) etc. and is
 not relevant to the choice of reflections for refinement.  R-factors based
 on F^2^ are statistically about twice as large as those based on F, and R-
 factors based on ALL data will be even larger.
;
_reflns_number_total     6432
_reflns_number_gt     5702
_reflns_threshold_expression     I>2sigma(I)
_refine_ls_structure_factor_coef     Fsqd
_refine_ls_matrix_type     full
_refine_ls_R_factor_all     0.0439
_refine_ls_R_factor_gt     0.0379
_refine_ls_wR_factor_gt     0.0921
_refine_ls_wR_factor_ref     0.0957
_refine_ls_goodness_of_fit_ref     1.110
_refine_ls_restrained_S_all     1.110
_refine_ls_number_reflns     6432
_refine_ls_number_parameters     340
_refine_ls_number_restraints     0
_refine_ls_hydrogen_treatment     constr
_refine_ls_weighting_scheme     calc
_refine_ls_weighting_details
        'calc w=1/[\s^2^(Fo^2^)+(0.0215P)^2^+12.8071P] where P=(Fo^2^+2Fc^2^)/3'
_atom_sites_solution_hydrogens     geom
_atom_sites_solution_primary     direct
_atom_sites_solution_secondary     difmap
_refine_ls_shift/su_max     0.007
_refine_ls_shift/su_mean     0.000
_refine_diff_density_max     1.376
_refine_diff_density_min     -1.221
_refine_ls_extinction_method     none
_refine_ls_extinction_coef     ?
loop_
    _atom_type_symbol
    _atom_type_description
    _atom_type_scat_dispersion_real
    _atom_type_scat_dispersion_imag
    _atom_type_scat_source
    'C' 'C' 0.0033 0.0016
                         'International Tables Vol C Tables 4.2.6.8 and 6.1.1.4'
    'H' 'H' 0.0000 0.0000
                         'International Tables Vol C Tables 4.2.6.8 and 6.1.1.4'
    'Cl' 'Cl' 0.1484 0.1585
                         'International Tables Vol C Tables 4.2.6.8 and 6.1.1.4'
    'Cu' 'Cu' 0.3201 1.2651
                         'International Tables Vol C Tables 4.2.6.8 and 6.1.1.4'
    'N' 'N' 0.0061 0.0033
                         'International Tables Vol C Tables 4.2.6.8 and 6.1.1.4'
    'O' 'O' 0.0106 0.0060
                         'International Tables Vol C Tables 4.2.6.8 and 6.1.1.4'
    'Sm' 'Sm' -0.1638 3.4418
                         'International Tables Vol C Tables 4.2.6.8 and 6.1.1.4'
_computing_data_collection     'RAPID-AUTO (Rigaku, 1998)'
_computing_cell_refinement     'RAPID-AUTO (Rigaku, 1998)'
_computing_data_reduction     'CrystalClear (Rigaku/MSC, 2002)'
_computing_structure_solution     'SHELXTL (Sheldrick, 2008)'
_computing_structure_refinement     'SHELXTL (Sheldrick, 2008)'
_computing_molecular_graphics     'SHELXTL (Sheldrick, 2008)'
_computing_publication_material     'SHELXTL (Sheldrick, 2008)'
loop_
    _atom_site_type_symbol
    _atom_site_label
    _atom_site_fract_x
    _atom_site_fract_y
    _atom_site_fract_z
    _atom_site_U_iso_or_equiv
    _atom_site_adp_type
    _atom_site_calc_flag
    _atom_site_refinement_flags
    _atom_site_occupancy
    _atom_site_symmetry_multiplicity
    _atom_site_disorder_assembly
    _atom_site_disorder_group
    Sm Sm1 0.71298(3) 0.826090(8) 0.734742(16) 0.03035(8) Uani d . 1 1 . .
    Cu Cu1 0.87065(9) 0.94753(2) 0.75822(4) 0.03624(15) Uani d . 1 1 . .
    Cl Cl1 0.5519(2) 0.73817(5) 0.74276(10) 0.0479(3) Uani d . 1 1 . .
    Cl Cl2 1.0014(2) 0.78339(6) 0.69456(11) 0.0561(4) Uani d . 1 1 . .
    Cl Cl3 0.5786(2) 0.97014(5) 0.81281(11) 0.0511(3) Uani d . 1 1 . .
    C C1 0.6853(7) 0.91187(19) 0.5636(3) 0.0370(10) Uani d . 1 1 . .
    C C2 0.6128(7) 0.8715(2) 0.5017(3) 0.0378(11) Uani d . 1 1 . .
    C C3 0.5577(8) 0.8772(2) 0.4044(4) 0.0500(14) Uani d . 1 1 . .
    H H3 0.5102 0.8502 0.3641 0.060 Uiso calc R 1 1 . .
    C C4 0.5742(10) 0.9239(2) 0.3674(4) 0.0569(16) Uani d . 1 1 . .
    H H4 0.5351 0.9282 0.3018 0.068 Uiso calc R 1 1 . .
    C C5 0.6472(10) 0.9636(2) 0.4261(4) 0.0545(15) Uani d . 1 1 . .
    H H5 0.6580 0.9946 0.4001 0.065 Uiso calc R 1 1 . .
    C C6 0.7065(9) 0.9580(2) 0.5259(4) 0.0454(12) Uani d . 1 1 . .
    C C7 0.7905(11) 1.0016(2) 0.5827(4) 0.0603(17) Uani d . 1 1 . .
    H H7 0.7938 1.0311 0.5504 0.072 Uiso calc R 1 1 . .
    C C8 0.9401(16) 1.0476(3) 0.7301(5) 0.100(3) Uani d . 1 1 . .
    H H8 0.8389 1.0570 0.7542 0.120 Uiso calc R 1 1 . .
    C C9 0.9615(11) 1.0941(2) 0.6791(5) 0.0625(17) Uani d . 1 1 . .
    H H9A 0.8385 1.1038 0.6344 0.075 Uiso calc R 1 1 . .
    H H9B 1.0440 1.0872 0.6430 0.075 Uiso calc R 1 1 . .
    C C10 1.042(2) 1.1367(3) 0.7461(6) 0.123(5) Uani d . 1 1 . .
    H H10A 1.0891 1.1616 0.7126 0.148 Uiso calc R 1 1 . .
    H H10B 0.9398 1.1519 0.7619 0.148 Uiso calc R 1 1 . .
    C C11 1.1897(12) 1.1251(2) 0.8319(7) 0.088(3) Uani d . 1 1 . .
    H H11A 1.1984 1.1525 0.8759 0.105 Uiso calc R 1 1 . .
    H H11B 1.3075 1.1248 0.8188 0.105 Uiso calc R 1 1 . .
    C C12 1.1795(9) 1.0763(2) 0.8835(4) 0.0501(14) Uani d . 1 1 . .
    H H12A 1.3065 1.0661 0.9225 0.060 Uiso calc R 1 1 . .
    H H12B 1.1070 1.0818 0.9252 0.060 Uiso calc R 1 1 . .
    C C13 1.0883(12) 1.0358(2) 0.8137(5) 0.079(3) Uani d . 1 1 . .
    H H13 1.1897 1.0281 0.7887 0.095 Uiso calc R 1 1 . .
    C C14 1.1627(7) 0.97096(18) 0.9350(4) 0.0411(11) Uani d . 1 1 . .
    H H14 1.2479 0.9936 0.9746 0.049 Uiso calc R 1 1 . .
    C C15 1.1560(7) 0.92122(18) 0.9727(3) 0.0341(10) Uani d . 1 1 . .
    C C16 1.2785(7) 0.91120(19) 1.0659(3) 0.0391(11) Uani d . 1 1 . .
    H H16 1.3543 0.9368 1.1014 0.047 Uiso calc R 1 1 . .
    C C17 1.2890(8) 0.8648(2) 1.1055(4) 0.0437(12) Uani d . 1 1 . .
    H H17 1.3715 0.8591 1.1672 0.052 Uiso calc R 1 1 . .
    C C18 1.1760(8) 0.82578(19) 1.0537(4) 0.0414(11) Uani d . 1 1 . .
    H H18 1.1825 0.7942 1.0807 0.050 Uiso calc R 1 1 . .
    C C19 1.0557(7) 0.83442(17) 0.9627(3) 0.0341(10) Uani d . 1 1 . .
    C C20 1.0430(6) 0.88190(16) 0.9195(3) 0.0295(9) Uani d . 1 1 . .
    C C21 0.9741(10) 0.7477(2) 0.9362(5) 0.0627(18) Uani d . 1 1 . .
    H H21A 1.1034 0.7393 0.9453 0.094 Uiso calc R 1 1 . .
    H H21B 0.8908 0.7257 0.8895 0.094 Uiso calc R 1 1 . .
    H H21C 0.9521 0.7441 0.9953 0.094 Uiso calc R 1 1 . .
    C C22 0.5202(11) 0.7845(2) 0.4921(5) 0.0673(19) Uani d . 1 1 . .
    H H22A 0.3928 0.7916 0.4513 0.101 Uiso calc R 1 1 . .
    H H22B 0.5195 0.7568 0.5328 0.101 Uiso calc R 1 1 . .
    H H22C 0.5960 0.7762 0.4540 0.101 Uiso calc R 1 1 . .
    C C23 0.2473(10) 0.8815(3) 0.6207(6) 0.076(2) Uani d . 1 1 . .
    H H23A 0.1999 0.8947 0.6677 0.115 Uiso calc R 1 1 . .
    H H23B 0.1428 0.8732 0.5642 0.115 Uiso calc R 1 1 . .
    H H23C 0.3257 0.9061 0.6056 0.115 Uiso calc R 1 1 . .
    C C24 0.4502(11) 0.8428(3) 0.8882(6) 0.071(2) Uani d . 1 1 . .
    H H24A 0.3326 0.8590 0.8535 0.106 Uiso calc R 1 1 . .
    H H24B 0.4856 0.8508 0.9546 0.106 Uiso calc R 1 1 . .
    H H24C 0.4354 0.8072 0.8798 0.106 Uiso calc R 1 1 . .
    N N1 0.8603(8) 1.00248(16) 0.6733(3) 0.0533(13) Uani d . 1 1 . .
    N N2 1.0622(6) 0.98642(15) 0.8522(3) 0.0394(10) Uani d . 1 1 . .
    O O1 0.7289(5) 0.90241(12) 0.6569(2) 0.0406(8) Uani d . 1 1 . .
    O O2 0.5985(6) 0.82768(13) 0.5490(2) 0.0442(9) Uani d . 1 1 . .
    O O3 0.9297(5) 0.88600(11) 0.8294(2) 0.0335(7) Uani d . 1 1 . .
    O O4 0.9380(5) 0.79875(12) 0.9037(2) 0.0376(8) Uani d . 1 1 . .
    O O5 0.5922(5) 0.85941(13) 0.8540(3) 0.0458(9) Uani d . 1 1 . .
    H H5A 0.5831 0.8903 0.8488 0.055 Uiso d R 1 1 . .
    O O6 0.3557(6) 0.83790(16) 0.6567(3) 0.0561(10) Uani d . 1 1 . .
    H H6 0.2791 0.8194 0.6687 0.067 Uiso d R 1 1 . .
loop_
    _atom_site_aniso_label
    _atom_site_aniso_U_11
    _atom_site_aniso_U_22
    _atom_site_aniso_U_33
    _atom_site_aniso_U_12
    _atom_site_aniso_U_13
    _atom_site_aniso_U_23
    Sm1 0.03588(13) 0.02655(12) 0.02773(12) -0.00480(9) 0.00986(9) -0.00285(9)
    Cu1 0.0475(4) 0.0268(3) 0.0287(3) -0.0079(2) 0.0058(2) 0.0009(2)
    Cl1 0.0521(8) 0.0312(6) 0.0544(8) -0.0119(5) 0.0106(6) -0.0019(5)
    Cl2 0.0495(8) 0.0647(9) 0.0612(9) -0.0009(7) 0.0281(7) -0.0145(7)
    Cl3 0.0563(8) 0.0338(6) 0.0653(9) 0.0011(6) 0.0237(7) -0.0028(6)
    C1 0.043(3) 0.041(3) 0.025(2) 0.002(2) 0.010(2) 0.0041(19)
    C2 0.037(3) 0.046(3) 0.032(2) -0.001(2) 0.013(2) -0.001(2)
    C3 0.051(3) 0.060(4) 0.033(3) -0.005(3) 0.007(2) -0.008(2)
    C4 0.070(4) 0.067(4) 0.028(3) 0.001(3) 0.011(3) 0.004(3)
    C5 0.075(4) 0.055(3) 0.030(3) 0.005(3) 0.014(3) 0.013(2)
    C6 0.057(3) 0.041(3) 0.034(3) 0.000(3) 0.012(2) 0.003(2)
    C7 0.098(5) 0.043(3) 0.040(3) -0.011(3) 0.025(3) 0.009(2)
    C8 0.176(10) 0.051(4) 0.047(4) -0.047(5) 0.006(5) 0.005(3)
    C9 0.091(5) 0.035(3) 0.062(4) -0.015(3) 0.028(4) 0.003(3)
    C10 0.228(13) 0.049(4) 0.071(5) -0.047(6) 0.025(7) 0.008(4)
    C11 0.078(5) 0.034(3) 0.123(7) -0.023(3) -0.002(5) 0.013(4)
    C12 0.054(3) 0.037(3) 0.060(4) -0.013(3) 0.021(3) -0.009(2)
    C13 0.090(5) 0.032(3) 0.077(5) -0.026(3) -0.020(4) 0.011(3)
    C14 0.041(3) 0.032(2) 0.043(3) -0.004(2) 0.005(2) -0.008(2)
    C15 0.035(2) 0.034(2) 0.031(2) -0.0027(19) 0.0079(19) -0.0062(19)
    C16 0.035(3) 0.041(3) 0.034(2) -0.001(2) 0.002(2) -0.007(2)
    C17 0.044(3) 0.048(3) 0.030(2) 0.002(2) 0.001(2) 0.002(2)
    C18 0.047(3) 0.036(3) 0.036(3) 0.003(2) 0.007(2) 0.006(2)
    C19 0.035(2) 0.031(2) 0.036(2) -0.0002(19) 0.012(2) -0.0045(19)
    C20 0.030(2) 0.027(2) 0.029(2) 0.0007(18) 0.0083(18) -0.0024(17)
    C21 0.063(4) 0.029(3) 0.072(4) 0.001(3) -0.006(3) 0.003(3)
    C22 0.086(5) 0.059(4) 0.053(4) -0.035(4) 0.021(3) -0.026(3)
    C23 0.057(4) 0.077(5) 0.089(5) 0.015(4) 0.016(4) 0.031(4)
    C24 0.093(5) 0.060(4) 0.086(5) -0.011(4) 0.066(5) -0.011(4)
    N1 0.086(4) 0.032(2) 0.035(2) -0.013(2) 0.012(2) 0.0020(18)
    N2 0.039(2) 0.0268(19) 0.044(2) -0.0078(17) 0.0038(19) -0.0006(17)
    O1 0.060(2) 0.0315(17) 0.0270(16) -0.0119(16) 0.0108(15) -0.0015(13)
    O2 0.064(2) 0.0354(18) 0.0251(16) -0.0128(17) 0.0055(16) -0.0079(14)
    O3 0.0392(18) 0.0292(16) 0.0270(15) -0.0041(14) 0.0050(13) 0.0010(12)
    O4 0.0423(19) 0.0318(17) 0.0328(17) -0.0052(15) 0.0058(15) -0.0013(13)
    O5 0.053(2) 0.0339(18) 0.061(2) -0.0036(16) 0.033(2) -0.0056(17)
    O6 0.044(2) 0.057(2) 0.064(3) -0.0005(19) 0.015(2) 0.013(2)
_geom_special_details
;
 All esds (except the esd in the dihedral angle between two l.s. planes)
 are estimated using the full covariance matrix.  The cell esds are taken
 into account individually in the estimation of esds in distances, angles
 and torsion angles; correlations between esds in cell parameters are only
 used when they are defined by crystal symmetry.  An approximate (isotropic)
 treatment of cell esds is used for estimating esds involving l.s. planes.
;
loop_
    _geom_bond_atom_site_label_1
    _geom_bond_atom_site_label_2
    _geom_bond_site_symmetry_2
    _geom_bond_distance
    _geom_bond_publ_flag
    Sm1 O1 . 2.372(3) ?
    Sm1 O3 . 2.372(3) ?
    Sm1 O5 . 2.434(4) ?
    Sm1 O6 . 2.550(4) ?
    Sm1 O2 . 2.611(3) ?
    Sm1 O4 . 2.615(3) ?
    Sm1 Cl1 . 2.6637(13) ?
    Sm1 Cl2 . 2.6940(15) ?
    Sm1 Cu1 . 3.4296(9) ?
    Cu1 O3 . 1.926(3) ?
    Cu1 N1 . 1.926(4) ?
    Cu1 N2 . 1.931(4) ?
    Cu1 O1 . 1.942(3) ?
    Cu1 Cl3 . 2.6621(17) ?
    C1 O1 . 1.343(5) ?
    C1 C6 . 1.388(7) ?
    C1 C2 . 1.404(7) ?
    C2 C3 . 1.379(7) ?
    C2 O2 . 1.390(6) ?
    C3 C4 . 1.388(9) ?
    C3 H3 . 0.9300 ?
    C4 C5 . 1.366(9) ?
    C4 H4 . 0.9300 ?
    C5 C6 . 1.412(7) ?
    C5 H5 . 0.9300 ?
    C6 C7 . 1.450(8) ?
    C7 N1 . 1.275(7) ?
    C7 H7 . 0.9300 ?
    C8 C13 . 1.394(10) ?
    C8 N1 . 1.477(8) ?
    C8 C9 . 1.497(8) ?
    C8 H8 . 0.9800 ?
    C9 C10 . 1.499(10) ?
    C9 H9A . 0.9700 ?
    C9 H9B . 0.9700 ?
    C10 C11 . 1.410(12) ?
    C10 H10A . 0.9700 ?
    C10 H10B . 0.9700 ?
    C11 C12 . 1.531(9) ?
    C11 H11A . 0.9700 ?
    C11 H11B . 0.9700 ?
    C12 C13 . 1.497(8) ?
    C12 H12A . 0.9700 ?
    C12 H12B . 0.9700 ?
    C13 N2 . 1.478(7) ?
    C13 H13 . 0.9800 ?
    C14 N2 . 1.277(7) ?
    C14 C15 . 1.451(7) ?
    C14 H14 . 0.9300 ?
    C15 C16 . 1.407(7) ?
    C15 C20 . 1.411(6) ?
    C16 C17 . 1.365(7) ?
    C16 H16 . 0.9300 ?
    C17 C18 . 1.398(7) ?
    C17 H17 . 0.9300 ?
    C18 C19 . 1.369(7) ?
    C18 H18 . 0.9300 ?
    C19 O4 . 1.389(6) ?
    C19 C20 . 1.412(6) ?
    C20 O3 . 1.327(5) ?
    C21 O4 . 1.441(6) ?
    C21 H21A . 0.9600 ?
    C21 H21B . 0.9600 ?
    C21 H21C . 0.9600 ?
    C22 O2 . 1.434(6) ?
    C22 H22A . 0.9600 ?
    C22 H22B . 0.9600 ?
    C22 H22C . 0.9600 ?
    C23 O6 . 1.416(8) ?
    C23 H23A . 0.9600 ?
    C23 H23B . 0.9600 ?
    C23 H23C . 0.9600 ?
    C24 O5 . 1.405(7) ?
    C24 H24A . 0.9600 ?
    C24 H24B . 0.9600 ?
    C24 H24C . 0.9600 ?
    O5 H5A . 0.8297 ?
    O6 H6 . 0.8237 ?
loop_
    _geom_angle_atom_site_label_1
    _geom_angle_atom_site_label_2
    _geom_angle_atom_site_label_3
    _geom_angle_site_symmetry_1
    _geom_angle_site_symmetry_3
    _geom_angle
    _geom_angle_publ_flag
    O1 Sm1 O3 . . 64.73(11) ?
    O1 Sm1 O5 . . 98.12(12) ?
    O3 Sm1 O5 . . 70.60(12) ?
    O1 Sm1 O6 . . 83.82(13) ?
    O3 Sm1 O6 . . 125.95(13) ?
    O5 Sm1 O6 . . 71.99(14) ?
    O1 Sm1 O2 . . 61.10(11) ?
    O3 Sm1 O2 . . 122.06(11) ?
    O5 Sm1 O2 . . 134.91(13) ?
    O6 Sm1 O2 . . 66.59(14) ?
    O1 Sm1 O4 . . 126.16(11) ?
    O3 Sm1 O4 . . 61.92(10) ?
    O5 Sm1 O4 . . 70.89(13) ?
    O6 Sm1 O4 . . 134.78(13) ?
    O2 Sm1 O4 . . 154.12(12) ?
    O1 Sm1 Cl1 . . 151.74(9) ?
    O3 Sm1 Cl1 . . 142.81(8) ?
    O5 Sm1 Cl1 . . 89.94(9) ?
    O6 Sm1 Cl1 . . 72.96(10) ?
    O2 Sm1 Cl1 . . 94.29(8) ?
    O4 Sm1 Cl1 . . 82.08(8) ?
    O1 Sm1 Cl2 . . 94.19(10) ?
    O3 Sm1 Cl2 . . 88.85(9) ?
    O5 Sm1 Cl2 . . 148.33(10) ?
    O6 Sm1 Cl2 . . 138.63(11) ?
    O2 Sm1 Cl2 . . 76.33(10) ?
    O4 Sm1 Cl2 . . 78.27(9) ?
    Cl1 Sm1 Cl2 . . 92.86(5) ?
    O1 Sm1 Cu1 . . 33.19(8) ?
    O3 Sm1 Cu1 . . 32.77(7) ?
    O5 Sm1 Cu1 . . 77.41(9) ?
    O6 Sm1 Cu1 . . 101.63(10) ?
    O2 Sm1 Cu1 . . 93.94(8) ?
    O4 Sm1 Cu1 . . 94.59(7) ?
    Cl1 Sm1 Cu1 . . 167.30(4) ?
    Cl2 Sm1 Cu1 . . 98.47(4) ?
    O3 Cu1 N1 . . 164.8(2) ?
    O3 Cu1 N2 . . 94.86(16) ?
    N1 Cu1 N2 . . 85.46(19) ?
    O3 Cu1 O1 . . 82.07(14) ?
    N1 Cu1 O1 . . 94.08(17) ?
    N2 Cu1 O1 . . 166.45(19) ?
    O3 Cu1 Cl3 . . 94.62(11) ?
    N1 Cu1 Cl3 . . 100.37(18) ?
    N2 Cu1 Cl3 . . 98.07(15) ?
    O1 Cu1 Cl3 . . 95.33(12) ?
    O3 Cu1 Sm1 . . 41.82(9) ?
    N1 Cu1 Sm1 . . 136.02(14) ?
    N2 Cu1 Sm1 . . 136.67(12) ?
    O1 Cu1 Sm1 . . 41.94(10) ?
    Cl3 Cu1 Sm1 . . 87.36(3) ?
    O1 C1 C6 . . 124.6(5) ?
    O1 C1 C2 . . 116.2(4) ?
    C6 C1 C2 . . 119.2(4) ?
    C3 C2 O2 . . 125.8(5) ?
    C3 C2 C1 . . 121.2(5) ?
    O2 C2 C1 . . 113.0(4) ?
    C2 C3 C4 . . 119.1(5) ?
    C2 C3 H3 . . 120.4 ?
    C4 C3 H3 . . 120.4 ?
    C5 C4 C3 . . 120.8(5) ?
    C5 C4 H4 . . 119.6 ?
    C3 C4 H4 . . 119.6 ?
    C4 C5 C6 . . 120.6(5) ?
    C4 C5 H5 . . 119.7 ?
    C6 C5 H5 . . 119.7 ?
    C1 C6 C5 . . 119.0(5) ?
    C1 C6 C7 . . 124.2(5) ?
    C5 C6 C7 . . 116.7(5) ?
    N1 C7 C6 . . 125.0(5) ?
    N1 C7 H7 . . 117.5 ?
    C6 C7 H7 . . 117.5 ?
    C13 C8 N1 . . 111.9(6) ?
    C13 C8 C9 . . 116.9(7) ?
    N1 C8 C9 . . 118.5(6) ?
    C13 C8 H8 . . 102.0 ?
    N1 C8 H8 . . 102.0 ?
    C9 C8 H8 . . 102.0 ?
    C8 C9 C10 . . 112.2(6) ?
    C8 C9 H9A . . 109.2 ?
    C10 C9 H9A . . 109.2 ?
    C8 C9 H9B . . 109.2 ?
    C10 C9 H9B . . 109.2 ?
    H9A C9 H9B . . 107.9 ?
    C11 C10 C9 . . 117.0(8) ?
    C11 C10 H10A . . 108.1 ?
    C9 C10 H10A . . 108.1 ?
    C11 C10 H10B . . 108.1 ?
    C9 C10 H10B . . 108.1 ?
    H10A C10 H10B . . 107.3 ?
    C10 C11 C12 . . 119.0(6) ?
    C10 C11 H11A . . 107.6 ?
    C12 C11 H11A . . 107.6 ?
    C10 C11 H11B . . 107.6 ?
    C12 C11 H11B . . 107.6 ?
    H11A C11 H11B . . 107.0 ?
    C13 C12 C11 . . 110.8(6) ?
    C13 C12 H12A . . 109.5 ?
    C11 C12 H12A . . 109.5 ?
    C13 C12 H12B . . 109.5 ?
    C11 C12 H12B . . 109.5 ?
    H12A C12 H12B . . 108.1 ?
    C8 C13 N2 . . 112.3(5) ?
    C8 C13 C12 . . 119.6(6) ?
    N2 C13 C12 . . 117.6(6) ?
    C8 C13 H13 . . 100.9 ?
    N2 C13 H13 . . 100.9 ?
    C12 C13 H13 . . 100.9 ?
    N2 C14 C15 . . 125.8(5) ?
    N2 C14 H14 . . 117.1 ?
    C15 C14 H14 . . 117.1 ?
    C16 C15 C20 . . 118.6(4) ?
    C16 C15 C14 . . 117.5(4) ?
    C20 C15 C14 . . 123.9(4) ?
    C17 C16 C15 . . 121.6(5) ?
    C17 C16 H16 . . 119.2 ?
    C15 C16 H16 . . 119.2 ?
    C16 C17 C18 . . 120.2(5) ?
    C16 C17 H17 . . 119.9 ?
    C18 C17 H17 . . 119.9 ?
    C19 C18 C17 . . 119.5(5) ?
    C19 C18 H18 . . 120.2 ?
    C17 C18 H18 . . 120.2 ?
    C18 C19 O4 . . 124.9(4) ?
    C18 C19 C20 . . 121.6(4) ?
    O4 C19 C20 . . 113.4(4) ?
    O3 C20 C15 . . 124.1(4) ?
    O3 C20 C19 . . 117.3(4) ?
    C15 C20 C19 . . 118.5(4) ?
    O4 C21 H21A . . 109.5 ?
    O4 C21 H21B . . 109.5 ?
    H21A C21 H21B . . 109.5 ?
    O4 C21 H21C . . 109.5 ?
    H21A C21 H21C . . 109.5 ?
    H21B C21 H21C . . 109.5 ?
    O2 C22 H22A . . 109.5 ?
    O2 C22 H22B . . 109.5 ?
    H22A C22 H22B . . 109.5 ?
    O2 C22 H22C . . 109.5 ?
    H22A C22 H22C . . 109.5 ?
    H22B C22 H22C . . 109.5 ?
    O6 C23 H23A . . 109.5 ?
    O6 C23 H23B . . 109.5 ?
    H23A C23 H23B . . 109.5 ?
    O6 C23 H23C . . 109.5 ?
    H23A C23 H23C . . 109.5 ?
    H23B C23 H23C . . 109.5 ?
    O5 C24 H24A . . 109.5 ?
    O5 C24 H24B . . 109.5 ?
    H24A C24 H24B . . 109.5 ?
    O5 C24 H24C . . 109.5 ?
    H24A C24 H24C . . 109.5 ?
    H24B C24 H24C . . 109.5 ?
    C7 N1 C8 . . 124.3(5) ?
    C7 N1 Cu1 . . 126.6(4) ?
    C8 N1 Cu1 . . 109.0(4) ?
    C14 N2 C13 . . 123.6(5) ?
    C14 N2 Cu1 . . 125.1(3) ?
    C13 N2 Cu1 . . 111.2(3) ?
    C1 O1 Cu1 . . 124.5(3) ?
    C1 O1 Sm1 . . 129.6(3) ?
    Cu1 O1 Sm1 . . 104.87(14) ?
    C2 O2 C22 . . 117.5(4) ?
    C2 O2 Sm1 . . 120.1(3) ?
    C22 O2 Sm1 . . 122.5(3) ?
    C20 O3 Cu1 . . 125.3(3) ?
    C20 O3 Sm1 . . 128.2(3) ?
    Cu1 O3 Sm1 . . 105.41(13) ?
    C19 O4 C21 . . 115.5(4) ?
    C19 O4 Sm1 . . 118.7(3) ?
    C21 O4 Sm1 . . 125.0(3) ?
    C24 O5 Sm1 . . 132.4(4) ?
    C24 O5 H5A . . 107.4 ?
    Sm1 O5 H5A . . 109.5 ?
    C23 O6 Sm1 . . 130.7(4) ?
    C23 O6 H6 . . 102.8 ?
    Sm1 O6 H6 . . 122.0 ?
loop_
    _geom_hbond_atom_site_label_D
    _geom_hbond_atom_site_label_H
    _geom_hbond_atom_site_label_A
    _geom_hbond_site_symmetry_A
    _geom_hbond_distance_DH
    _geom_hbond_distance_HA
    _geom_hbond_distance_DA
    _geom_hbond_angle_DHA
    O5 H5A Cl3 . 0.83 2.20 3.016(4) 169.3
    O6 H6 Cl2 1_455 0.82 2.45 3.251(4) 165.6
_iucr_refine_instructions_details
;
TITL c in P2(1)/n                New: P21/c
CELL  0.71073    7.5130   26.7120   14.9700    90.000   110.210    90.000
ZERR 4       0.0015    0.0050    0.0050     0.000     0.030     0.000
LATT   1
SYMM             - X ,    0.50000 + Y ,    0.50000 - Z
SFAC  C   2.31000  20.84392   1.02000  10.20751   1.58860   0.56870   0.86500 =
         51.65125   0.21560   0.00330   0.00160    11.500   0.68000  12.01000
SFAC  H   0.49300  10.51091   0.32291  26.12573   0.14019   3.14236   0.04081 =
         57.79977   0.00304   0.00000   0.00000     0.624   0.35000   1.00800
SFAC Cl  11.46041   0.01040   7.19641   1.16620   6.25561  18.51942   1.64550 =
         47.77846  -9.55741   0.14840   0.15850   678.000   0.99000  35.45000
SFAC Cu  13.33801   3.58280   7.16761   0.24700   5.61581  11.39661   1.67350 =
         64.81267   1.19100   0.32010   1.26510  5180.000   1.52000  63.55000
SFAC  N  12.21261   0.00570   3.13220   9.89331   2.01250  28.99754   1.16630 =
          0.58260 -11.52901   0.00610   0.00330    19.600   0.68000  14.01000
SFAC  O   3.04850  13.27711   2.28680   5.70111   1.54630   0.32390   0.86700 =
         32.90894   0.25080   0.01060   0.00600    32.500   0.68000  16.00000
SFAC Sm
UNIT    96  128  12   4   8  24   4
L.S. 5
ACTA
htab
htab o5 cl3
htab o6 cl2_$1
eqiv $1 x-1, y, z
size 0.156 0.220 0.236
BOND $H
FMAP 2
PLAN 20
omit 0 4 6
omit 2 9 4
omit 1 8 5
omit 3 6 3
omit -3 2 9
WGHT    0.021500   12.807100
FVAR       0.16431   0.71646   0.36939
SM1   7    0.712979    0.826090    0.734742    11.00000    0.03588    0.02655 =
         0.02773   -0.00285    0.00986   -0.00480
CU1   4    0.870652    0.947531    0.758225    11.00000    0.04745    0.02677 =
         0.02872    0.00088    0.00577   -0.00795
CL1   3    0.551867    0.738170    0.742761    11.00000    0.05215    0.03117 =
         0.05435   -0.00193    0.01062   -0.01193
CL2   3    1.001365    0.783394    0.694556    11.00000    0.04947    0.06474 =
         0.06121   -0.01451    0.02814   -0.00091
CL3   3    0.578558    0.970140    0.812805    11.00000    0.05631    0.03378 =
         0.06526   -0.00277    0.02367    0.00110
C1    1    0.685256    0.911872    0.563600    11.00000    0.04307    0.04131 =
         0.02542    0.00410    0.01036    0.00205
C2    1    0.612763    0.871465    0.501725    11.00000    0.03662    0.04624 =
         0.03154   -0.00063    0.01311   -0.00122
C3    1    0.557710    0.877219    0.404395    11.00000    0.05089    0.06035 =
         0.03258   -0.00773    0.00671   -0.00514
AFIX  43
H3    2    0.510153    0.850166    0.364095    11.00000   -1.20000
AFIX   0
C4    1    0.574206    0.923908    0.367376    11.00000    0.07039    0.06692 =
         0.02844    0.00354    0.01076    0.00100
AFIX  43
H4    2    0.535051    0.928223    0.301765    11.00000   -1.20000
AFIX   0
C5    1    0.647232    0.963600    0.426107    11.00000    0.07544    0.05506 =
         0.02966    0.01337    0.01378    0.00543
AFIX  43
H5    2    0.658018    0.994588    0.400116    11.00000   -1.20000
AFIX   0
C6    1    0.706514    0.958028    0.525926    11.00000    0.05745    0.04149 =
         0.03427    0.00325    0.01222    0.00004
C7    1    0.790542    1.001584    0.582668    11.00000    0.09817    0.04303 =
         0.04043    0.00868    0.02489   -0.01062
AFIX  43
H7    2    0.793802    1.031142    0.550441    11.00000   -1.20000
AFIX   0
C8    1    0.940132    1.047556    0.730128    11.00000    0.17636    0.05071 =
         0.04684    0.00477    0.00639   -0.04716
AFIX  13
H8    2    0.838922    1.056964    0.754193    11.00000   -1.20000
AFIX   0 N2
C9    1    0.961506    1.094110    0.679065    11.00000    0.09135    0.03478 =
         0.06224    0.00317    0.02774   -0.01498
AFIX  23
H9A   2    0.838477    1.103786    0.634431    11.00000   -1.20000
H9B   2    1.043970    1.087208    0.642980    11.00000   -1.20000
AFIX   0
C10   1    1.042287    1.136656    0.746112    11.00000    0.22754    0.04941 =
         0.07091    0.00811    0.02487   -0.04679
AFIX  23
H10A  2    1.089075    1.161602    0.712612    11.00000   -1.20000
H10B  2    0.939768    1.151926    0.761876    11.00000   -1.20000
AFIX   0
C11   1    1.189744    1.125142    0.831941    11.00000    0.07757    0.03420 =
         0.12293    0.01304   -0.00196   -0.02308
AFIX  23
H11A  2    1.198430    1.152466    0.875928    11.00000   -1.20000
H11B  2    1.307456    1.124781    0.818814    11.00000   -1.20000
AFIX   0
C12   1    1.179545    1.076322    0.883538    11.00000    0.05446    0.03704 =
         0.05970   -0.00862    0.02090   -0.01298
AFIX  23
H12A  2    1.306531    1.066074    0.922505    11.00000   -1.20000
H12B  2    1.107020    1.081765    0.925162    11.00000   -1.20000
AFIX   0
C13   1    1.088303    1.035752    0.813731    11.00000    0.08972    0.03188 =
         0.07669    0.01100   -0.02049   -0.02551
AFIX  13
H13   2    1.189720    1.028119    0.788670    11.00000   -1.20000
AFIX   0
C14   1    1.162741    0.970960    0.934958    11.00000    0.04067    0.03238 =
         0.04320   -0.00781    0.00536   -0.00379
AFIX  43
H14   2    1.247895    0.993589    0.974635    11.00000   -1.20000
AFIX   0
C15   1    1.155959    0.921225    0.972659    11.00000    0.03464    0.03420 =
         0.03080   -0.00615    0.00790   -0.00273
C16   1    1.278541    0.911200    1.065907    11.00000    0.03545    0.04069 =
         0.03365   -0.00744    0.00240   -0.00109
AFIX  43
H16   2    1.354267    0.936810    1.101377    11.00000   -1.20000
AFIX   0
C17   1    1.288961    0.864789    1.105541    11.00000    0.04401    0.04815 =
         0.02963    0.00225    0.00089    0.00203
AFIX  43
H17   2    1.371460    0.859103    1.167245    11.00000   -1.20000
AFIX   0
C18   1    1.175996    0.825781    1.053658    11.00000    0.04659    0.03589 =
         0.03592    0.00609    0.00691    0.00265
AFIX  43
H18   2    1.182468    0.794197    1.080739    11.00000   -1.20000
AFIX   0
C19   1    1.055747    0.834423    0.962672    11.00000    0.03535    0.03129 =
         0.03558   -0.00449    0.01228   -0.00023
C20   1    1.042956    0.881896    0.919477    11.00000    0.03040    0.02744 =
         0.02916   -0.00244    0.00828    0.00065
C21   1    0.974102    0.747708    0.936191    11.00000    0.06346    0.02949 =
         0.07165    0.00308   -0.00643    0.00059
AFIX 137
H21A  2    1.103426    0.739272    0.945343    11.00000   -1.50000
H21B  2    0.890840    0.725747    0.889521    11.00000   -1.50000
H21C  2    0.952069    0.744109    0.995328    11.00000   -1.50000
AFIX   0
C22   1    0.520246    0.784506    0.492055    11.00000    0.08636    0.05939 =
         0.05348   -0.02609    0.02078   -0.03534
AFIX 137
H22A  2    0.392818    0.791610    0.451255    11.00000   -1.50000
H22B  2    0.519542    0.756798    0.532772    11.00000   -1.50000
H22C  2    0.595986    0.776211    0.453992    11.00000   -1.50000
AFIX   0
C23   1    0.247295    0.881472    0.620656    11.00000    0.05665    0.07654 =
         0.08912    0.03100    0.01627    0.01468
AFIX 137
H23A  2    0.199880    0.894691    0.667729    11.00000   -1.50000
H23B  2    0.142794    0.873175    0.564185    11.00000   -1.50000
H23C  2    0.325720    0.906089    0.605641    11.00000   -1.50000
AFIX   0
C24   1    0.450222    0.842807    0.888164    11.00000    0.09267    0.06026 =
         0.08644   -0.01057    0.06602   -0.01094
AFIX 137
H24A  2    0.332604    0.859041    0.853464    11.00000   -1.50000
H24B  2    0.485564    0.850805    0.954555    11.00000   -1.50000
H24C  2    0.435450    0.807228    0.879813    11.00000   -1.50000
AFIX   0
N1    5    0.860282    1.002482    0.673314    11.00000    0.08590    0.03199 =
         0.03520    0.00201    0.01212   -0.01310
N2    5    1.062239    0.986418    0.852183    11.00000    0.03937    0.02683 =
         0.04371   -0.00064    0.00382   -0.00784
O1    6    0.728923    0.902407    0.656872    11.00000    0.05996    0.03153 =
         0.02703   -0.00147    0.01084   -0.01186
O2    6    0.598528    0.827684    0.549048    11.00000    0.06435    0.03540 =
         0.02505   -0.00789    0.00545   -0.01279
O3    6    0.929730    0.885999    0.829433    11.00000    0.03920    0.02916 =
         0.02701    0.00103    0.00504   -0.00415
O4    6    0.938023    0.798752    0.903733    11.00000    0.04234    0.03183 =
         0.03285   -0.00132    0.00576   -0.00524
O5    6    0.592235    0.859410    0.854010    11.00000    0.05314    0.03394 =
         0.06086   -0.00563    0.03329   -0.00356
AFIX   3
H5A   2    0.583085    0.890310    0.848790    11.00000   -1.20000
AFIX   0
O6    6    0.355707    0.837896    0.656670    11.00000    0.04399    0.05662 =
         0.06446    0.01319    0.01479   -0.00047
AFIX   3
H6    2    0.279097    0.819436    0.668700    11.00000   -1.20000
HKLF 4 1 -1.0000  0.0000  0.0000  0.000
N20 -1.0000  0.0000  1.0000  0.0000  1.0000
REM  c in P2(1)/n                New: P21/c
REM R1 =  0.0379 for   5702 Fo > 4sig(Fo)  and  0.0439 for all   6432 data
REM    340 parameters refined using      0 restraints
END
WGHT      0.0221     12.7216
REM Highest difference peak  1.376,  deepest hole -1.221,  1-sigma level  0.125
Q1    1   1.0598  1.0375  0.7258  11.00000  0.05    1.38
Q2    1   0.8719  0.8269  0.8952  11.00000  0.05    1.07
Q3    1   0.8129  0.8059  0.7316  11.00000  0.05    0.84
Q4    1   1.0581  0.8270  1.0711  11.00000  0.05    0.84
Q5    1   0.3608  0.8273  0.3879  11.00000  0.05    0.81
Q6    1   0.8057  1.1726  0.7728  11.00000  0.05    0.75
Q7    1   0.8098  0.8406  0.7278  11.00000  0.05    0.75
Q8    1   1.1833  1.1266  0.7565  11.00000  0.05    0.74
Q9    1   0.6012  0.8022  0.7428  11.00000  0.05    0.68
Q10   1   1.0093  1.0397  0.8356  11.00000  0.05    0.65
Q11   1   0.5986  0.8487  0.7436  11.00000  0.05    0.65
Q12   1   1.1778  1.0170  0.7539  11.00000  0.05    0.62
Q13   1   0.7466  0.8262  0.6735  11.00000  0.05    0.60
Q14   1   1.2156  1.0227  0.6916  11.00000  0.05    0.59
Q15   1   0.7866  0.8214  0.7998  11.00000  0.05    0.58
Q16   1   1.0451  1.0212  0.5173  11.00000  0.05    0.57
Q17   1   1.2775  1.1476  0.8978  11.00000  0.05    0.54
Q18   1   0.5270  0.8238  0.5621  11.00000  0.05    0.52
Q19   1   1.3928  1.0200  0.8563  11.00000  0.05    0.52
Q20   1   0.9735  0.9666  0.7599  11.00000  0.05    0.51
;
data_global
_journal_date_recd_electronic     2012-03-20
_journal_date_accepted     2012-04-03
_journal_name_full     'Acta Crystallographica, Section E'
_journal_year     2012
_journal_volume     68
_journal_issue      5
_journal_page_first     m589
_journal_page_last     m589
_journal_paper_category     QM
_journal_paper_doi     10.1107/S1600536812014523
_journal_coeditor_code     XU5492
_publ_contact_author_name     'Prof. Peng-Fei Yan'
_publ_contact_author_address
;
Key Laboratory of Functional Inorganic Material Chemistry (HLJU),
Ministry of Education, School of Chemistry and Materials Science,
Heilongjiang University, No. 74 Xuefu Road,
Nangang District, Harbin 150080, People's Republic of China
;
_publ_contact_author_email     yanpf@vip.sina.com
_publ_contact_author_fax     '86 451 8660 8042'
_publ_contact_author_phone     '86 451 8660 8042'
_publ_section_title
;\
Trichlorido{\m-6,6'-dimethoxy-2,2'-[cyclohexane-1,2-\
diylbis(nitrilomethanylylidene)]diphenolato}dimethanolcopper(II)\
samarium(III)
;
loop_
    _publ_author_name
    _publ_author_address
    'Wang, Yan'
;
School of Chemistry and Materials Science
Heilongjiang University
Harbin 150080
People's Republic of China
;
    'Zhang, Qian'
;
School of Chemistry and Materials Science
Heilongjiang University
Harbin 150080
People's Republic of China
;
    'Yan, Peng-Fei'
;
School of Chemistry and Materials Science
Heilongjiang University
Harbin 150080
People's Republic of China
;
    'Hou, Guang-Feng'
;
School of Chemistry and Materials Science
Heilongjiang University
Harbin 150080
People's Republic of China
;
    'Li, Hong-Feng'
;
School of Chemistry and Materials Science
Heilongjiang University
Harbin 150080
People's Republic of China
;
