# Supplementary material for: Trichlorido{μ-6,6′-dimeth­oxy-2,2′-[cyclo­hexane-1,2-diylbis(nitrilo­methanylyl­idene)]diphenolato}dimethano­l­copper(II)samarium(III)
Source: Acta Crystallogr Sect E Struct Rep Online. 2012 Apr 13;68(Pt 5):m589. doi: 10.1107/S1600536812014523 (PMC3344333; doi:10.1107/S1600536812014523)
Supplement: Supplementary file 2 [file e-68-0m589-Isup2.hkl]

# 
# h,k,l, Fc-squared, Fo-squared, sigma(Fo-squared) and status flag 
# 
data_I
_shelx_title ' c in P2(1)/n                New: P21/c' 
_shelx_refln_list_code          4 
_shelx_F_calc_maximum      316.25 
_exptl_crystal_F_000      1519.81 
_reflns_d_resolution_high  0.7709 
 
loop_ 
 _symmetry_equiv_pos_as_xyz 
 'x, y, z' 
 '-x, y+1/2, -z+1/2' 
 '-x, -y, -z' 
 'x, -y-1/2, z-1/2' 
 
_cell_length_a     7.5130 
_cell_length_b    26.7120 
_cell_length_c    14.9700 
_cell_angle_alpha  90.000 
_cell_angle_beta  110.210 
_cell_angle_gamma  90.000 
 
_shelx_F_squared_multiplier     1.000 
 
loop_ 
 _refln_index_h 
 _refln_index_k 
 _refln_index_l 
 _refln_F_squared_calc 
 _refln_F_squared_meas 
 _refln_F_squared_sigma 
 _refln_observed_status 
   2   0   0     1559.81     1377.65     33.11 o 
   3   0   0    10445.22    10792.72    223.01 o 
   4   0   0     1156.71     1090.04     38.49 o 
   5   0   0     7874.86     7631.86    248.40 o 
   6   0   0      702.45      712.94     50.79 o 
   7   0   0    13133.51    12890.12    778.37 o 
   8   0   0      363.83      457.51     52.05 o 
   9   0   0     1138.14     1065.85    248.35 o 
   2   1   0    15286.42    15197.39    220.02 o 
   3   1   0       54.60      118.51     13.42 o 
   4   1   0     3419.88     3168.73     75.49 o 
   5   1   0     4900.36     4471.39    105.16 o 
   6   1   0    10092.42     9126.73    198.18 o 
   7   1   0        0.41       15.30     18.20 o 
   8   1   0     1581.60     1601.80     68.44 o 
   9   1   0      380.84      350.57     46.39 o 
   1   2   0    12204.41    12542.19    281.79 o 
   2   2   0     2762.62     2734.10     58.81 o 
   3   2   0    21208.30    20251.48    347.27 o 
   4   2   0    22858.08    21888.74    415.92 o 
   5   2   0      398.57      329.02     27.30 o 
   6   2   0       16.61       86.05     18.86 o 
   7   2   0      647.85      751.81     47.74 o 
   8   2   0      127.20      111.75     25.57 o 
   9   2   0      146.00      122.01     36.57 o 
   1   3   0     5209.93     5454.35     52.92 o 
   2   3   0      833.13      851.86     19.05 o 
   3   3   0     3220.10     2804.81     49.10 o 
   4   3   0      540.67      544.29     20.85 o 
   5   3   0     3334.18     3072.73     80.78 o 
   6   3   0       56.07     1545.67    117.03 o 
   7   3   0      606.34      534.99     35.41 o 
   8   3   0       23.98       37.83     23.61 o 
   9   3   0        8.91       43.09     29.31 o 
   0   4   0     7785.15     8124.43    148.30 o 
   1   4   0     3968.44     4249.92     39.70 o 
   2   4   0    24963.94    25763.56    435.57 o 
   3   4   0     8017.38     8147.97    115.26 o 
   4   4   0      645.32      835.34     24.23 o 
   5   4   0     2101.98     2086.49    148.89 o 
   6   4   0      313.68      237.82     31.32 o 
   7   4   0        3.79       28.30     17.06 o 
   8   4   0       81.48       67.28     22.69 o 
   9   4   0      617.75      596.89     51.48 o 
   1   5   0       30.50       55.64      7.27 o 
   2   5   0     5205.59     4907.10     72.01 o 
   3   5   0    28737.35    28154.73    521.06 o 
   4   5   0     8952.37     8232.65    128.37 o 
   5   5   0     1040.03      940.60     31.49 o 
   6   5   0      212.24      373.09     27.85 o 
   7   5   0        3.13       13.69     17.86 o 
   8   5   0     1245.00     1163.84     52.81 o 
   9   5   0      497.17      584.80     45.95 o 
   0   6   0    26596.37    28644.10   1161.44 o 
   1   6   0     8365.15     8520.12    128.79 o 
   2   6   0    31465.58    31499.65    960.43 o 
   3   6   0    13965.67    13704.84    205.31 o 
   4   6   0     1687.16     1686.72     36.68 o 
   5   6   0     4628.48     4098.78     88.28 o 
   6   6   0      571.11      506.24     27.23 o 
   7   6   0     1390.29     1548.46     57.70 o 
   8   6   0      372.64      324.75     36.00 o 
   9   6   0     1462.27     1315.87     92.58 o 
   1   7   0    47322.82    52178.95   1423.13 o 
   2   7   0     3113.33     3240.18     40.86 o 
   3   7   0    10651.37    10031.52    225.68 o 
   4   7   0    12232.86    12132.22    207.60 o 
   5   7   0      120.40      202.83     19.79 o 
   6   7   0     9725.83     9391.92    191.92 o 
   7   7   0      585.25      569.02     32.49 o 
   8   7   0     3483.29     3534.78    109.17 o 
   0   8   0    13637.70    13763.49    299.86 o 
   1   8   0      878.85      824.11      8.64 o 
   2   8   0    28218.76    30100.37    847.01 o 
   3   8   0     1891.79     1956.67     49.18 o 
   4   8   0       19.07       72.35     10.53 o 
   5   8   0    10340.08    10097.95    178.09 o 
   6   8   0       90.60      110.69     17.93 o 
   7   8   0     3607.83     3267.05     82.05 o 
   8   8   0       65.29       73.37     21.00 o 
   1   9   0     1295.39     1109.63     12.27 o 
   2   9   0      513.50      515.98     31.17 o 
   3   9   0    14460.39    14256.74    198.35 o 
   4   9   0     9949.68     9449.93    148.64 o 
   5   9   0      103.04      100.37     16.57 o 
   6   9   0      225.01      373.02     25.98 o 
   7   9   0        0.58       21.46     15.11 o 
   8   9   0      152.88       90.94     22.04 o 
   0  10   0    12179.66    12684.97    189.28 o 
   1  10   0     4080.52     4672.17     42.89 o 
   2  10   0      761.47      820.99     28.43 o 
   3  10   0     2530.71     2383.60     34.28 o 
   4  10   0     6035.68     5902.25     89.16 o 
   5  10   0      345.01      407.62     49.63 o 
   6  10   0       11.81       -5.83     15.40 o 
   7  10   0      647.88      650.99     34.90 o 
   8  10   0       17.37       42.85     23.43 o 
   1  11   0     7151.85     6940.45    127.42 o 
   2  11   0       59.69        1.42     17.36 o 
   3  11   0     4093.36     4321.32     48.12 o 
   4  11   0     1369.80     1286.20     20.59 o 
   5  11   0       66.35       82.48     16.04 o 
   6  11   0     3533.56     3865.12     83.58 o 
   7  11   0       64.53       67.36     18.99 o 
   8  11   0      462.09      431.73     35.93 o 
   0  12   0     7243.64     7197.81     99.81 o 
   1  12   0    11122.90    10950.69    130.85 o 
   2  12   0    24260.05    25352.71    594.46 o 
   3  12   0     5790.00     5974.71    128.00 o 
   4  12   0     6056.32     6001.08     78.60 o 
   5  12   0     5763.62     5511.29    158.81 o 
   6  12   0       14.99       37.57     16.62 o 
   7  12   0     1315.96     1150.25     59.93 o 
   8  12   0      667.65      600.72     48.29 o 
   1  13   0    10747.03    10795.60    280.62 o 
   2  13   0    32840.21    33473.63    736.53 o 
   3  13   0    20036.07    20100.72    471.09 o 
   4  13   0     6598.76     6788.67    117.21 o 
   5  13   0     5509.04     5555.14     91.75 o 
   6  13   0     4748.75     4448.32    132.57 o 
   7  13   0      120.24      106.24     23.04 o 
   8  13   0     1339.98     1226.24    106.37 o 
   0  14   0    33484.35    37275.85    786.01 o 
   1  14   0     4311.94     3957.78     54.66 o 
   2  14   0    14894.00    15027.45    284.61 o 
   3  14   0     4039.87     4104.98    111.12 o 
   4  14   0     2118.48     1744.36     43.13 o 
   5  14   0     6902.89     7045.96    176.52 o 
   6  14   0     1117.61     1044.32     36.47 o 
   7  14   0     2360.26     2022.44    144.03 o 
   8  14   0      388.25      438.12     72.66 o 
   1  15   0    25129.50    25336.85    402.26 o 
   2  15   0     1057.69     1055.91     35.56 o 
   3  15   0      168.55      198.75     25.38 o 
   4  15   0     2851.16     2764.58     91.73 o 
   5  15   0       79.06       99.09     11.85 o 
   6  15   0     4443.70     4362.91    209.16 o 
   7  15   0       48.35       16.76     13.62 o 
   8  15   0      645.77      680.29    100.98 o 
   0  16   0      339.32      436.55     16.37 o 
   1  16   0     1516.44     1429.09     26.35 o 
   2  16   0     1721.03     1634.16     51.52 o 
   3  16   0     1993.39     2072.70     61.40 o 
   4  16   0       98.60      105.45     27.25 o 
   5  16   0     1083.35     1217.16     91.40 o 
   6  16   0      189.20      171.90     58.07 o 
   7  16   0        2.22       -4.36     29.35 o 
   8  16   0       32.92       41.31     52.80 o 
   1  17   0     4186.38     4102.21     57.15 o 
   2  17   0      494.44      475.77     25.83 o 
   3  17   0     1096.82     1097.62     45.07 o 
   4  17   0     1107.75     1172.60     60.08 o 
   5  17   0      290.48      322.49     49.30 o 
   6  17   0     1833.36     1939.40    113.28 o 
   7  17   0       15.13       10.94     52.51 o 
   0  18   0    15093.00    15543.21    267.58 o 
   1  18   0     3510.71     3360.61     54.11 o 
   2  18   0     4897.43     5043.33    101.42 o 
   3  18   0      924.67      921.42     49.93 o 
   4  18   0      222.67      187.40     36.73 o 
   5  18   0     4297.12     4716.68    158.60 o 
   6  18   0       31.22       42.61     33.48 o 
   7  18   0      884.37      930.57     80.38 o 
   1  19   0     6891.85     6646.21    100.68 o 
   2  19   0     3001.11     2914.59     66.48 o 
   3  19   0     7007.91     7403.71    161.92 o 
   4  19   0     2779.38     2904.43     94.06 o 
   5  19   0      328.41      292.00     43.28 o 
   6  19   0     3603.86     3988.85    156.96 o 
   7  19   0       27.93        0.13     31.66 o 
   0  20   0    10273.10    10684.99    197.62 o 
   1  20   0     6654.58     6472.91     96.86 o 
   2  20   0     7302.31     7406.22    152.37 o 
   3  20   0     6017.19     6253.55    153.77 o 
   4  20   0     3845.29     4102.57    113.42 o 
   5  20   0      429.34      464.40     49.90 o 
   6  20   0      233.79      244.12     53.24 o 
   7  20   0     1796.84     2112.53    140.72 o 
   1  21   0     8162.63     7997.60    123.67 o 
   2  21   0     9665.80     9492.50    186.09 o 
   3  21   0     1986.90     2168.27     69.89 o 
   4  21   0     1133.76     1189.65     60.81 o 
   5  21   0     1280.64     1295.36     72.07 o 
   6  21   0      895.10     1099.04     91.39 o 
   7  21   0        0.22       29.12     38.97 o 
   0  22   0     5634.68     5887.59    118.43 o 
   1  22   0        5.45       94.31     39.65 o 
   2  22   0     5868.59     5819.35    116.91 o 
   3  22   0      200.31      199.36     29.92 o 
   4  22   0       94.07      122.83     28.06 o 
   5  22   0     1054.38     1137.95     65.96 o 
   6  22   0        1.81       -4.82     28.42 o 
   7  22   0     1456.62     1407.35    112.53 o 
   1  23   0      395.02      401.77     22.31 o 
   2  23   0     1287.91     1267.27     50.30 o 
   3  23   0       16.45       39.96     21.97 o 
   4  23   0       27.44       49.73     26.85 o 
   5  23   0      480.41      557.55     54.66 o 
   6  23   0      255.26      436.26     52.82 o 
   0  24   0     7974.88     8664.02    200.69 o 
   1  24   0       37.12       27.18      8.26 o 
   2  24   0     1226.00     1260.32     51.28 o 
   3  24   0     1003.62      945.08     52.42 o 
   4  24   0      486.10      519.27     46.25 o 
   5  24   0      491.60      594.32     52.26 o 
   6  24   0      308.39      306.63     49.36 o 
   1  25   0     6507.32     6325.10    214.07 o 
   2  25   0        1.81       14.92     15.88 o 
   3  25   0     2304.18     2495.53     83.40 o 
   4  25   0     2075.09     2119.06     84.64 o 
   5  25   0      263.71      262.36     45.59 o 
   6  25   0     2507.46     2802.26    135.27 o 
   0  26   0    10616.76    11172.76    312.88 o 
   1  26   0        4.07       16.25     12.27 o 
   2  26   0     4129.61     4219.94    110.69 o 
   3  26   0     2468.42     2614.07     89.32 o 
   4  26   0      980.19     1032.97     61.89 o 
   5  26   0     3211.79     3333.96    129.28 o 
   6  26   0        3.54        8.06     29.11 o 
   1  27   0     4427.89     4324.88    108.32 o 
   2  27   0     3038.14     3092.57    107.05 o 
   3  27   0     1673.39     1885.28     76.87 o 
   4  27   0     2256.57     2307.13    126.96 o 
   5  27   0     1414.25     1429.98     90.68 o 
   0  28   0     1031.71     1161.55     84.30 o 
   1  28   0      555.52      566.39     37.31 o 
   2  28   0     1438.24     1536.74     67.76 o 
   3  28   0     1467.83     1607.42     86.53 o 
   4  28   0     2062.61     2257.03     97.46 o 
   5  28   0       66.63       68.04     37.48 o 
   1  29   0       86.77       61.42     10.96 o 
   2  29   0        0.54      -11.46     19.41 o 
   3  29   0      876.13      865.72     62.94 o 
   4  29   0      372.70      410.32     47.86 o 
   5  29   0       19.55      -63.71     70.00 o 
   0  30   0      105.03       99.85     35.41 o 
   1  30   0     1851.51     1888.45     88.52 o 
   2  30   0      105.52      138.87     31.62 o 
   3  30   0      269.98      302.31     39.16 o 
   4  30   0       15.34       47.13     31.06 o 
   1  31   0      875.15      914.73     62.76 o 
   2  31   0     1472.58     1376.79     66.77 o 
   3  31   0      636.96      638.70     53.87 o 
   4  31   0      508.61      537.19     54.23 o 
   0  32   0     3237.24     3090.98    473.73 o 
   1  32   0       45.11       33.83     24.15 o 
   2  32   0     1768.66     1728.91     80.35 o 
   3  32   0      370.27      364.10     57.31 o 
   1  33   0     4092.99     4182.92    157.55 o 
   2  33   0      166.37      101.17     37.90 o 
   0  34   0     4094.95     4475.78    480.02 o 
   1  34   0      406.28      377.46     65.47 o 
  -9   1   1      237.41      257.53     37.52 o 
  -8   1   1      644.92      614.22     51.30 o 
  -7   1   1      381.83      440.21     36.47 o 
  -6   1   1     7525.99     7037.12    150.29 o 
  -5   1   1       50.61       85.30     14.82 o 
  -4   1   1      782.25      793.99     25.38 o 
  -3   1   1     2171.15     2142.42     40.92 o 
  -2   1   1     3373.59     3215.70     51.49 o 
   1   1   1    10019.88     9450.60    108.96 o 
   2   1   1      720.26      830.94     22.94 o 
   3   1   1     2210.84     2123.91     37.92 o 
   4   1   1     2737.93     2823.37     87.92 o 
   5   1   1       27.28      127.11     21.24 o 
   6   1   1     5460.35     5338.23    133.93 o 
   7   1   1      317.28      386.08     35.02 o 
   8   1   1     1589.95     1486.53     72.28 o 
  -9   2   1      626.71      540.62     53.15 o 
  -8   2   1      266.43      269.64     30.30 o 
  -7   2   1     5870.09     6215.86    150.44 o 
  -6   2   1     1506.45     1370.04     47.22 o 
  -5   2   1     7639.78     7387.06    130.42 o 
  -4   2   1     1820.52     1588.56     34.31 o 
  -3   2   1    10829.99    10643.79    155.31 o 
  -2   2   1    41459.02    41712.07    843.38 o 
  -1   2   1     4165.18     5224.35     62.92 o 
   1   2   1    15735.45    15890.55    347.50 o 
   2   2   1     4607.97     4203.78     55.57 o 
   3   2   1    11374.51    10794.28    160.69 o 
   4   2   1      323.99      298.02     20.78 o 
   5   2   1    10074.40     9934.01    182.68 o 
   6   2   1        3.66       14.17     16.38 o 
   7   2   1     2810.93     2821.14     80.14 o 
   8   2   1      242.02      251.37     37.89 o 
  -9   3   1      753.73      785.81     59.34 o 
  -8   3   1     1493.79     1484.80     58.53 o 
  -7   3   1       27.64       47.24     21.07 o 
  -6   3   1     3728.53     3684.85     88.97 o 
  -5   3   1     3310.98     3060.54     61.32 o 
  -4   3   1    29229.20    28539.14    608.54 o 
  -3   3   1    35132.85    34323.84    694.88 o 
  -2   3   1    13226.20    12536.93    172.97 o 
  -1   3   1    43944.00    57113.01   1227.88 o 
   1   3   1     4552.75     4548.15     46.11 o 
   2   3   1     7367.14     6694.34     87.01 o 
   3   3   1    22528.04    21406.31    379.16 o 
   4   3   1    21453.95    19841.55    377.59 o 
   5   3   1     4497.71     4122.30     80.93 o 
   6   3   1     3773.38     3508.36     80.12 o 
   7   3   1      439.69      408.08     31.39 o 
   8   3   1     2665.65     2543.79     89.43 o 
  -9   4   1     1403.49     1318.11     68.93 o 
  -8   4   1      211.57      245.39     32.96 o 
  -7   4   1     1508.75     1323.51     47.89 o 
  -6   4   1        8.03       59.20     18.67 o 
  -5   4   1     2061.85     2126.75     50.63 o 
  -4   4   1    14709.61    13513.08    225.77 o 
  -3   4   1    51554.47    50264.00   1163.60 o 
  -2   4   1    10071.94     9736.75    126.57 o 
  -1   4   1     2796.44     2753.71     60.68 o 
   0   4   1    36749.69    41049.20    612.33 o 
   1   4   1      902.76      635.84     12.40 o 
   2   4   1    15380.88    14614.68    211.95 o 
   3   4   1    32865.41    30899.33    597.29 o 
   4   4   1    26876.37    25023.07    502.65 o 
   5   4   1     4296.19     4425.72     90.28 o 
   6   4   1        2.01       33.53     16.95 o 
   7   4   1     1642.23     1396.37     56.51 o 
   8   4   1      346.10      332.32     38.97 o 
  -9   5   1      125.20      200.99     39.68 o 
  -8   5   1      921.53      934.70     57.10 o 
  -7   5   1       63.08       57.42     18.71 o 
  -6   5   1     4494.76     4301.73     94.70 o 
  -5   5   1      601.14      539.43     27.76 o 
  -4   5   1      388.70      354.62     29.51 o 
  -3   5   1     9643.20     9504.34    142.63 o 
  -2   5   1      908.85      957.56     18.59 o 
  -1   5   1    20283.11    23231.37    575.63 o 
   0   5   1      917.84      843.90     13.65 o 
   1   5   1    19677.48    21354.35    819.55 o 
   2   5   1     4914.65     4782.10     55.06 o 
   3   5   1     6791.64     6791.20    122.02 o 
   4   5   1     1290.53     1798.14     66.30 o 
   5   5   1      429.50      485.95     29.35 o 
   6   5   1     1181.06     1113.90     38.92 o 
   7   5   1       80.97      131.18     31.59 o 
   8   5   1     1686.71     1701.25     78.19 o 
  -9   6   1        3.09       -1.52     21.07 o 
  -8   6   1      159.84      152.66     25.55 o 
  -7   6   1     2975.75     3304.94     84.64 o 
  -6   6   1      122.55      285.19     26.14 o 
  -5   6   1     1629.81     1289.41     35.51 o 
  -4   6   1      160.88      107.56     15.07 o 
  -3   6   1      665.10      689.86     22.94 o 
  -2   6   1        9.67       59.75     12.06 o 
  -1   6   1    12565.54    13970.93    193.35 o 
   0   6   1    32111.53    34189.61    781.32 o 
   1   6   1     3815.00     3638.22     49.69 o 
   2   6   1      446.35      552.68     13.06 o 
   3   6   1      684.18      836.62     17.83 o 
   4   6   1        7.05       71.75     10.28 o 
   5   6   1       36.96     1099.16     82.70 o 
   6   6   1      173.73      260.92     24.01 o 
   7   6   1     2234.67     2257.17     69.90 o 
   8   6   1      266.75      288.39     36.90 o 
  -9   7   1      134.14      127.84     28.06 o 
  -8   7   1       68.79       70.12     25.48 o 
  -7   7   1      217.54      247.99     24.94 o 
  -6   7   1       63.52       91.94     17.66 o 
  -5   7   1      894.08      774.69     25.56 o 
  -4   7   1       12.50       26.19      9.20 o 
  -3   7   1       10.22       50.61      8.82 o 
  -2   7   1     2570.74     2403.21     31.80 o 
  -1   7   1      369.77      386.36     10.47 o 
   0   7   1     1087.76     1097.54     11.82 o 
   1   7   1      167.22      271.86     14.09 o 
   2   7   1    25941.89    26967.78    732.39 o 
   3   7   1     3498.22     3729.91     80.46 o 
   4   7   1     2123.35     2231.33    203.90 o 
   5   7   1      840.55      872.41     37.80 o 
   6   7   1       89.28       75.30     20.84 o 
   7   7   1       64.37       97.75     23.14 o 
   8   7   1      178.87      172.44     28.05 o 
  -9   8   1      412.58      345.62     47.99 o 
  -8   8   1      317.68      354.76     37.26 o 
  -7   8   1     3726.68     3677.39    118.65 o 
  -6   8   1      445.20      335.22     33.68 o 
  -5   8   1     2976.20     2643.73     71.13 o 
  -4   8   1       26.66       47.83      8.54 o 
  -3   8   1        3.61       47.94      7.38 o 
  -2   8   1     2521.32     2294.75     40.61 o 
  -1   8   1    21134.33    23603.10    332.41 o 
   0   8   1    40594.39    41367.41    905.83 o 
   1   8   1    28896.81    29353.36    486.89 o 
   2   8   1    12812.18    12802.30    201.92 o 
   3   8   1      156.77      214.26     17.86 o 
   4   8   1     1542.55     1544.84    102.48 o 
   5   8   1     3499.35     3438.06     74.74 o 
   6   8   1     1106.00     1111.25     46.93 o 
   7   8   1     2026.82     1906.52     57.91 o 
   8   8   1      354.51      371.99     33.57 o 
  -8   9   1     2686.56     2449.29    112.03 o 
  -7   9   1        0.83       26.09     19.94 o 
  -6   9   1     9891.47     9821.42    199.38 o 
  -5   9   1     1506.37     1483.00     46.31 o 
  -4   9   1     4804.97     4596.51     74.91 o 
  -3   9   1    10013.09    10180.56    168.17 o 
  -2   9   1        1.05       23.70      6.59 o 
  -1   9   1    53750.16    61704.98   1116.70 o 
   0   9   1     1467.86     1660.67     19.51 o 
   1   9   1    38469.21    38102.99    701.24 o 
   2   9   1      654.76      707.80     26.87 o 
   3   9   1       43.23       63.05     10.21 o 
   4   9   1     2457.26     2282.83     40.71 o 
   5   9   1       19.37       37.46     23.20 o 
   6   9   1    12769.66    12588.48    272.39 o 
   7   9   1        8.35       68.48     24.61 o 
   8   9   1     1418.00     1187.01     56.03 o 
  -8  10   1       29.88       39.56     24.16 o 
  -7  10   1     2633.23     2555.36     70.05 o 
  -6  10   1      543.99      405.88     22.17 o 
  -5  10   1    13501.30    13063.22    241.00 o 
  -4  10   1     1927.72     1934.51     55.29 o 
  -3  10   1     4494.99     4420.19    100.63 o 
  -2  10   1    40059.22    41107.17    965.60 o 
  -1  10   1     1793.07     1862.14     19.28 o 
   0  10   1    26227.47    26426.97    334.31 o 
   1  10   1    14823.31    14621.46    216.97 o 
   2  10   1    32739.80    34301.56    833.93 o 
   3  10   1     4035.04     3777.83     42.16 o 
   4  10   1     3363.95     3269.44     48.83 o 
   5  10   1    17056.64    16410.79    316.17 o 
   6  10   1        6.96       13.01     25.45 o 
   7  10   1     3068.92     2957.04     73.25 o 
   8  10   1      386.22      366.33     36.57 o 
  -8  11   1     1168.67     1199.27     58.33 o 
  -7  11   1       89.87      239.81     25.57 o 
  -6  11   1     1792.34     1505.97     59.24 o 
  -5  11   1     6293.62     6025.56    111.53 o 
  -4  11   1     8319.24     7919.02    115.82 o 
  -3  11   1    21092.31    21783.12    373.74 o 
  -2  11   1     6389.31     5828.16    214.14 o 
  -1  11   1    25762.07    27876.76    380.05 o 
   0  11   1      457.77      419.07     10.24 o 
   1  11   1    10029.22    10665.06    153.22 o 
   2  11   1    15999.10    14970.42    318.33 o 
   3  11   1    14655.81    14640.68    232.25 o 
   4  11   1     5325.05     5187.09     67.15 o 
   5  11   1     4063.95     4147.45     75.80 o 
   6  11   1     3090.41     2662.40     63.29 o 
   7  11   1      503.75      651.54     36.14 o 
   8  11   1      682.43      693.02     66.67 o 
  -8  12   1      560.66      427.10     54.16 o 
  -7  12   1      714.81      853.41     56.45 o 
  -6  12   1     1600.13     1468.52     48.17 o 
  -5  12   1     1971.52     1853.89     62.34 o 
  -4  12   1     6081.93     6233.85     85.85 o 
  -3  12   1     1530.42     1712.03     55.92 o 
  -2  12   1     3343.98     3374.93     50.56 o 
  -1  12   1     4856.98     4710.49     55.81 o 
   0  12   1    13464.64    13842.65    176.11 o 
   1  12   1    13224.17    12953.20    156.61 o 
   2  12   1     3158.01     3009.43     99.87 o 
   3  12   1     5171.48     5383.60    136.45 o 
   4  12   1     4215.81     4172.35    165.95 o 
   5  12   1      493.97     1167.89     45.70 o 
   6  12   1     1319.46     1139.24     39.45 o 
   7  12   1      403.01      404.98     39.32 o 
   8  12   1      889.91      929.12     81.30 o 
  -8  13   1        4.83       11.27     20.40 o 
  -7  13   1       19.84       44.96     14.43 o 
  -6  13   1      404.09      362.62     28.08 o 
  -5  13   1      681.19      662.97     17.61 o 
  -4  13   1      704.16      642.60     23.67 o 
  -3  13   1     4051.31     3965.57     59.37 o 
  -2  13   1      456.53      545.75     23.65 o 
  -1  13   1     6247.76     6752.24     79.92 o 
   0  13   1      262.30      240.98     13.13 o 
   1  13   1      383.10      344.55     24.69 o 
   2  13   1     1527.60     1651.26     39.80 o 
   3  13   1     2978.86     2985.33     89.66 o 
   4  13   1      251.80     1045.91    171.18 o 
   5  13   1      256.45      248.38     12.03 o 
   6  13   1      297.44      342.65     19.18 o 
   7  13   1        6.92        5.25     15.69 o 
   8  13   1       98.93       45.62     38.98 o 
  -8  14   1      203.53      195.87     58.65 o 
  -7  14   1      129.92      153.21     28.38 o 
  -6  14   1       15.90       27.07     10.47 o 
  -5  14   1        2.90       11.75     10.81 o 
  -4  14   1     5301.59     5112.27    128.59 o 
  -3  14   1     9665.85     9279.64    128.37 o 
  -2  14   1     1479.75     1411.88     38.26 o 
  -1  14   1      962.21      927.17     19.86 o 
   0  14   1       12.62       59.37      9.12 o 
   1  14   1    10814.08    11026.64    141.49 o 
   2  14   1     8652.49     9309.16    162.68 o 
   3  14   1     8919.61     8706.52    252.86 o 
   4  14   1     1579.06     1482.56     63.09 o 
   5  14   1      422.35     1223.85     71.87 o 
   6  14   1       70.62       47.30     12.14 o 
   7  14   1        1.26       20.38     25.02 o 
   8  14   1      371.72      396.32     72.83 o 
  -8  15   1     1561.51     1608.84    109.56 o 
  -7  15   1        6.57       20.75     11.97 o 
  -6  15   1     1912.22     1780.15     74.11 o 
  -5  15   1     2108.16     1944.19     47.56 o 
  -4  15   1     3461.99     3176.03     73.04 o 
  -3  15   1    18641.86    19726.23    493.58 o 
  -2  15   1     1899.39     1908.20     52.12 o 
  -1  15   1    10492.99    10984.37    149.87 o 
   0  15   1      789.59      862.38     19.14 o 
   1  15   1     9097.72     8729.44    107.01 o 
   2  15   1     7908.98     8226.80    155.04 o 
   3  15   1     3238.44     3314.55     90.69 o 
   4  15   1     4529.14     4343.05    167.33 o 
   5  15   1      188.02      199.55     36.63 o 
   6  15   1     1320.61     1207.05    126.10 o 
   7  15   1       56.65       87.86     43.47 o 
   8  15   1     1209.97     1305.39    102.61 o 
  -8  16   1       86.99      131.61     48.60 o 
  -7  16   1     3848.03     4236.36    171.23 o 
  -6  16   1       37.66       64.39     16.14 o 
  -5  16   1     7697.63     7136.60    182.26 o 
  -4  16   1      657.87      811.06     51.35 o 
  -3  16   1     2865.93     3017.77     78.28 o 
  -2  16   1    29778.29    30134.70    485.35 o 
  -1  16   1     1817.22     1765.41     40.22 o 
   0  16   1    30346.57    29462.27    434.73 o 
   1  16   1       11.03       16.38      7.67 o 
   2  16   1    20859.10    21103.16    441.41 o 
   3  16   1     1902.93     1982.20     83.83 o 
   4  16   1      483.86      558.79     49.76 o 
   5  16   1    10449.65    10115.40    290.38 o 
   6  16   1       13.57      -37.55     41.08 o 
   7  16   1     2604.41     2944.80    171.67 o 
  -8  17   1      998.66     1183.58     99.04 o 
  -7  17   1      664.59      600.32     67.09 o 
  -6  17   1     3189.91     3255.37    130.30 o 
  -5  17   1      634.15      583.01     57.53 o 
  -4  17   1    11930.30    12716.53    371.46 o 
  -3  17   1     5405.95     5247.18    112.89 o 
  -2  17   1     3796.35     3624.98     89.97 o 
  -1  17   1    27001.87    28035.92    473.12 o 
   0  17   1     1704.49     1800.89     35.58 o 
   1  17   1    12697.82    12549.95    176.49 o 
   2  17   1     1094.01     1166.52     49.67 o 
   3  17   1     7761.35     7799.26    170.17 o 
   4  17   1     7126.49     7661.41    210.21 o 
   5  17   1      194.47      139.11     36.83 o 
   6  17   1     6208.97     6269.47    239.84 o 
   7  17   1        0.17       29.64     44.70 o 
  -7  18   1      206.48      160.68     75.17 o 
  -6  18   1      166.44      238.80     44.69 o 
  -5  18   1     3127.32     3548.10    140.31 o 
  -4  18   1     2581.64     2525.19    104.13 o 
  -3  18   1    11780.28    12045.61    265.38 o 
  -2  18   1     6918.71     6691.79    154.91 o 
  -1  18   1      269.82      322.00     20.37 o 
   0  18   1      520.64      565.09     14.45 o 
   1  18   1       46.99       63.06      9.99 o 
   2  18   1     6797.98     6736.22    125.75 o 
   3  18   1     1920.86     2042.90     75.00 o 
   4  18   1     1754.50     1732.85     78.00 o 
   5  18   1     3858.09     4268.98    167.30 o 
   6  18   1      601.80      718.70     67.84 o 
   7  18   1      193.93      174.59     48.75 o 
  -7  19   1       13.94       63.71     43.53 o 
  -6  19   1      396.46      410.68     54.59 o 
  -5  19   1     1319.51     1984.50    366.48 o 
  -4  19   1      946.97      989.41     53.33 o 
  -3  19   1     7429.41     7769.90    183.68 o 
  -2  19   1    13284.58    12731.33    320.69 o 
  -1  19   1      271.72      351.57     16.72 o 
   0  19   1      795.55      756.52     17.21 o 
   1  19   1      396.15      395.49     11.98 o 
   2  19   1     6776.15     6778.54    122.25 o 
   3  19   1     2103.46     2365.77     69.75 o 
   4  19   1      878.61     1083.67     93.08 o 
   5  19   1      494.16      455.37     58.53 o 
   6  19   1        0.02       -5.15     33.46 o 
   7  19   1      143.78      152.93     53.65 o 
  -7  20   1       84.18      324.51     65.12 o 
  -6  20   1      108.21      111.88     50.94 o 
  -5  20   1       70.19       65.56     35.58 o 
  -4  20   1        3.27       10.42     19.29 o 
  -3  20   1     2472.44     2652.61     85.12 o 
  -2  20   1     1632.91     1724.96     67.97 o 
  -1  20   1      351.49      385.71     16.69 o 
   0  20   1     8424.66     8317.53    113.29 o 
   1  20   1     2930.91     3051.56     45.24 o 
   2  20   1      731.83      779.81     43.89 o 
   3  20   1        6.82      -14.50     19.50 o 
   4  20   1      361.02      387.07     36.20 o 
   5  20   1     1165.50     1659.94     90.01 o 
   6  20   1        3.85       22.12     31.98 o 
   7  20   1       21.09      -45.82     45.82 o 
  -7  21   1       64.95       56.12     46.48 o 
  -6  21   1      568.51      668.91     66.56 o 
  -5  21   1     1898.03     1998.47     98.27 o 
  -4  21   1      478.62      479.47     40.00 o 
  -3  21   1     1771.06     1947.56     77.25 o 
  -2  21   1     8940.43     8717.57    182.39 o 
  -1  21   1     1979.00     2080.96     44.34 o 
   0  21   1      126.25      154.13     12.31 o 
   1  21   1      438.98      466.28     30.10 o 
   2  21   1     6719.67     6800.87    136.99 o 
   3  21   1      463.93      495.06     44.53 o 
   4  21   1      756.02      845.98     65.27 o 
   5  21   1     1367.94     1577.02     73.84 o 
   6  21   1      806.17      815.70     74.89 o 
   7  21   1      351.21      441.94     78.15 o 
  -7  22   1     2106.88     2240.30    138.31 o 
  -6  22   1       87.09       86.79     33.58 o 
  -5  22   1      807.61      858.56     56.53 o 
  -4  22   1     5696.18     6109.81    183.28 o 
  -3  22   1     7225.07     7356.81    171.07 o 
  -2  22   1     2133.14     2035.94    108.16 o 
  -1  22   1     1908.73     2154.71     44.95 o 
   0  22   1     7726.09     7868.90    117.52 o 
   1  22   1     8771.87     8734.66    136.67 o 
   2  22   1     1082.96     1183.47     41.88 o 
   3  22   1     4463.90     4823.27    141.99 o 
   4  22   1     4404.62     4721.78    133.93 o 
   5  22   1      535.24      596.29     53.52 o 
   6  22   1        0.50      -28.49     37.64 o 
  -6  23   1     3792.22     4095.43    168.72 o 
  -5  23   1      683.12      774.67     61.06 o 
  -4  23   1     1800.65     1715.95     85.26 o 
  -3  23   1     5493.77     5667.91    150.94 o 
  -2  23   1     2513.53     2575.13     93.62 o 
  -1  23   1    16195.59    16893.48    259.23 o 
   0  23   1     1748.38     1792.46     37.78 o 
   1  23   1    10531.15    10610.08    163.20 o 
   2  23   1     1250.02     1288.04     46.37 o 
   3  23   1     1841.32     1938.29     69.03 o 
   4  23   1     1668.17     1741.50     81.68 o 
   5  23   1      421.63      469.16     64.58 o 
   6  23   1     4306.95     4870.21    187.57 o 
  -6  24   1       30.02       50.30     33.55 o 
  -5  24   1     2297.74     2447.69    107.00 o 
  -4  24   1     1338.07     1522.50     68.26 o 
  -3  24   1      185.37      222.83     34.80 o 
  -2  24   1     6212.84     6254.13    155.30 o 
  -1  24   1      474.09      563.86     31.11 o 
   0  24   1    15546.35    15309.79    236.58 o 
   1  24   1      640.91      573.07     27.90 o 
   2  24   1     2446.29     2485.93     82.89 o 
   3  24   1      403.35      423.36     38.95 o 
   4  24   1      269.83      280.42     43.57 o 
   5  24   1     4143.52     4457.31    161.01 o 
   6  24   1        6.04      -13.25     33.24 o 
  -6  25   1     1339.99     1486.12    111.04 o 
  -5  25   1      741.10      780.08     58.74 o 
  -4  25   1       17.05       10.05     21.86 o 
  -3  25   1      294.84      353.97     39.63 o 
  -2  25   1     1453.28     1521.40     61.37 o 
  -1  25   1     3644.04     3660.52     56.93 o 
   0  25   1       85.59       69.42     20.02 o 
   1  25   1     8474.75     7835.31    227.49 o 
   2  25   1      304.82      343.62     28.11 o 
   3  25   1      203.22      245.69     35.71 o 
   4  25   1      399.03      495.87     48.71 o 
   5  25   1      486.59      537.65     53.62 o 
   6  25   1     1262.30     1329.27     94.49 o 
  -6  26   1      270.82      273.61     48.86 o 
  -5  26   1       77.11       67.81     31.60 o 
  -4  26   1      799.26      798.23     54.22 o 
  -3  26   1        4.70      -12.72     20.51 o 
  -2  26   1      654.34      567.46     52.78 o 
  -1  26   1     2033.92     2089.16     41.94 o 
   0  26   1      562.37      546.63     39.06 o 
   1  26   1     1276.31     1159.99     50.81 o 
   2  26   1        3.33       28.43     17.71 o 
   3  26   1      274.32      236.21     33.89 o 
   4  26   1     1249.81     1253.25     73.22 o 
   5  26   1      517.98      602.12     60.69 o 
  -5  27   1      449.44      483.21     61.62 o 
  -4  27   1     1527.29     1664.03     78.78 o 
  -3  27   1      298.74      300.90     34.73 o 
  -2  27   1      316.60      382.08     32.87 o 
  -1  27   1     2419.59     2755.24     58.62 o 
   0  27   1        3.39        2.01     14.43 o 
   1  27   1      990.34     1035.24     49.71 o 
   2  27   1      270.37      272.03     33.31 o 
   3  27   1      153.54      143.11     35.63 o 
   4  27   1      762.46      944.70     68.89 o 
   5  27   1      156.99      162.00     39.46 o 
  -5  28   1      920.29     1048.42     86.98 o 
  -4  28   1      341.30      413.60     49.35 o 
  -3  28   1      712.89      652.26     53.90 o 
  -2  28   1     2699.82     2876.35    140.17 o 
  -1  28   1      255.26      257.35     19.99 o 
   0  28   1     1852.58     1765.25     62.18 o 
   1  28   1     1160.68     1159.35     61.50 o 
   2  28   1     3041.36     3253.12    120.29 o 
   3  28   1     2375.33     2415.24    101.91 o 
   4  28   1      146.20       99.88     42.58 o 
   5  28   1      493.67      637.89     67.45 o 
  -5  29   1     1039.74     1063.72     74.49 o 
  -4  29   1     1329.80     1406.50     94.64 o 
  -3  29   1     3896.69     3997.42    137.28 o 
  -2  29   1     2560.36     2630.82    125.53 o 
  -1  29   1     2329.33     2333.71     76.42 o 
   0  29   1       68.97       93.55     18.35 o 
   1  29   1     3069.47     3020.78     95.10 o 
   2  29   1     3612.80     3681.36    112.10 o 
   3  29   1     2485.97     2767.74    104.42 o 
   4  29   1     1920.56     1977.39     94.66 o 
  -4  30   1     1379.23     1461.19     80.21 o 
  -3  30   1     1773.34     1744.53     77.83 o 
  -2  30   1     4284.84     4472.76    246.03 o 
  -1  30   1        2.36       20.42     10.60 o 
   0  30   1     1154.94     1046.72     71.80 o 
   1  30   1      197.55      201.61     33.66 o 
   2  30   1     3609.51     3725.89    114.92 o 
   3  30   1     2272.95     2281.00    104.23 o 
   4  30   1     1039.08     1021.27     75.85 o 
  -4  31   1      756.44      757.11     60.42 o 
  -3  31   1     1270.34     1327.41     81.36 o 
  -2  31   1       39.44       50.89     24.32 o 
  -1  31   1     3468.32     3706.25    145.91 o 
   0  31   1        5.31       40.84     22.00 o 
   1  31   1     1958.86     1960.00     88.07 o 
   2  31   1       67.43       81.85     36.75 o 
   3  31   1      758.11      716.33     72.44 o 
  -3  32   1        0.60        6.74     23.35 o 
  -2  32   1      335.50      336.12     46.31 o 
  -1  32   1      571.27      611.25     43.77 o 
   0  32   1     1903.38     2007.69    167.14 o 
   1  32   1      396.50      390.19     42.87 o 
   2  32   1      629.77      690.76     70.05 o 
   3  32   1       37.11        1.57     22.60 o 
  -2  33   1        1.91        1.75     19.39 o 
  -1  33   1      130.07      130.67     36.70 o 
   0  33   1       24.72       71.07     73.34 o 
   1  33   1       58.85       57.49     26.83 o 
   2  33   1        8.95       24.61     30.04 o 
  -1  34   1       17.05       55.30     45.15 o 
   0  34   1     2956.94     3056.30    207.63 o 
   1  34   1        0.16       -4.67     33.47 o 
  -9   0   2       91.06      215.91     45.31 o 
  -8   0   2      103.07       85.90     33.23 o 
  -7   0   2    15594.81    14540.91    693.18 o 
  -6   0   2     1637.68     1413.00     72.77 o 
  -5   0   2    13770.80    13228.55    340.69 o 
  -4   0   2     5560.32     5487.45    121.54 o 
  -3   0   2      616.39      847.02     34.92 o 
  -2   0   2     3851.20     4944.42    195.94 o 
  -1   0   2     9833.64     8759.48    139.59 o 
   1   0   2      622.82      895.34     40.56 o 
   2   0   2    24644.73    23223.78    577.82 o 
   3   0   2    15918.75    14938.43    340.71 o 
   4   0   2      276.25      278.70     24.35 o 
   5   0   2     9794.91     9651.75    282.44 o 
   6   0   2       99.57      148.92     49.09 o 
   7   0   2     5774.55     5568.75    234.83 o 
   8   0   2       62.70       87.45     59.04 o 
  -9   1   2      217.34      226.56     35.35 o 
  -8   1   2     1231.83     1437.08     58.35 o 
  -7   1   2      147.85      132.04     24.76 o 
  -6   1   2    18654.01    17140.69    362.13 o 
  -5   1   2     4364.28     4357.33     94.24 o 
  -4   1   2      830.14      845.32     29.24 o 
  -3   1   2    18546.53    18133.97    297.39 o 
  -2   1   2    22298.29    25011.66    448.30 o 
  -1   1   2    71782.46    82020.87   2113.81 o 
   0   1   2     1596.82     1759.27     12.13 o 
   1   1   2    49307.22    55329.97   1236.81 o 
   2   1   2    23592.08    22619.61    393.71 o 
   3   1   2     1824.50     1837.50     51.42 o 
   4   1   2     9095.40     8874.71    155.40 o 
   5   1   2     1526.12     1411.39     41.37 o 
   6   1   2     5898.73     5333.68    130.83 o 
   7   1   2      860.12     1009.72     51.91 o 
   8   1   2     2128.01     2202.78     93.68 o 
  -9   2   2      338.38      334.93     37.19 o 
  -8   2   2      105.53      106.95     29.78 o 
  -7   2   2      862.17      884.41     42.65 o 
  -6   2   2      188.03      153.53     23.54 o 
  -5   2   2      548.42      501.83     29.14 o 
  -4   2   2    11676.70    11745.81    191.41 o 
  -3   2   2    18876.27    17879.08    293.29 o 
  -2   2   2    75903.58    90370.82   2585.31 o 
  -1   2   2    24591.74    24998.30    385.90 o 
   0   2   2     1981.63     2063.43     32.11 o 
   1   2   2     4645.45     4798.95     75.65 o 
   2   2   2       63.70       83.64     10.20 o 
   3   2   2    12707.27    13676.81    412.24 o 
   4   2   2    18910.90    18421.81    339.81 o 
   5   2   2     1522.02     1398.04     44.92 o 
   6   2   2      791.45      885.32     39.88 o 
   7   2   2     1982.80     1956.75     66.25 o 
   8   2   2      364.67      343.93     38.22 o 
  -9   3   2      188.21      232.71     37.52 o 
  -8   3   2       46.04      154.26     28.13 o 
  -7   3   2       30.40       34.66     18.31 o 
  -6   3   2       30.31       41.04     16.63 o 
  -5   3   2       61.87       61.29     16.20 o 
  -4   3   2      608.88      732.70     23.41 o 
  -3   3   2     2797.06     2530.12     71.10 o 
  -2   3   2    91126.84   114528.32   3629.74 o 
  -1   3   2     1902.96     2139.08     27.29 o 
   0   3   2     1804.55     1818.61     18.48 o 
   1   3   2     3263.43     3756.26     44.77 o 
   2   3   2      220.70      199.53     10.28 o 
   3   3   2     2793.10     2714.38     54.31 o 
   4   3   2      211.77      920.67     52.07 o 
   5   3   2     3743.88     3622.57     80.73 o 
   6   3   2        0.78        7.16     17.27 o 
   7   3   2      463.85      380.26     34.93 o 
   8   3   2       40.87       93.37     26.96 o 
  -9   4   2      276.95      284.42     36.13 o 
  -8   4   2        4.71       24.42     19.76 o 
  -7   4   2        9.35       33.93     17.87 o 
  -6   4   2        2.44       45.70     17.76 o 
  -5   4   2     2470.61     2147.22     52.54 o 
  -4   4   2     2330.90     2483.88     54.93 o 
  -3   4   2     2179.29     1940.44     33.89 o 
  -2   4   2    22606.69    25317.74    428.41 o 
  -1   4   2       47.98       88.07     17.94 o 
   0   4   2     1177.59     1499.32     23.46 o 
   1   4   2     3861.42     3882.94     64.79 o 
   2   4   2     8928.09     8867.88    125.21 o 
   3   4   2     4810.20     5943.21    347.54 o 
   4   4   2     1091.75     1224.69     35.82 o 
   5   4   2     1965.80     1815.48     51.83 o 
   6   4   2        1.93       12.05     15.78 o 
   7   4   2       70.39       81.01     27.27 o 
   8   4   2      117.85      151.16     30.61 o 
  -9   5   2      333.73      375.77     39.11 o 
  -8   5   2     1152.16     1189.13     58.48 o 
  -7   5   2      126.94      174.94     24.32 o 
  -6   5   2      190.12      205.30     21.03 o 
  -5   5   2     4793.06     4750.00     86.52 o 
  -4   5   2    32839.33    32063.01    688.30 o 
  -3   5   2    41062.75    41604.51    890.34 o 
  -2   5   2       42.55      112.62     14.81 o 
  -1   5   2     7467.89     7482.25     77.92 o 
   0   5   2     7322.66     7039.62     61.55 o 
   1   5   2     1813.82     1876.37     26.89 o 
   2   5   2    18649.68    17845.12    290.37 o 
   3   5   2    25688.25    25469.21    490.00 o 
   4   5   2    15420.76    15599.09    285.12 o 
   5   5   2     2223.03     2035.04     49.28 o 
   6   5   2      167.00      195.85     20.49 o 
   7   5   2      877.88      816.18     40.89 o 
   8   5   2      788.44      699.59     44.23 o 
  -9   6   2     1560.44     1439.24     73.94 o 
  -8   6   2       57.59       68.26     22.24 o 
  -7   6   2     3265.42     3088.15     93.61 o 
  -6   6   2      646.57      539.96     32.46 o 
  -5   6   2     5423.22     5069.53    110.28 o 
  -4   6   2     9999.21    10233.70    164.43 o 
  -3   6   2    20191.43    19632.67    334.94 o 
  -2   6   2    30846.03    33170.73    633.84 o 
  -1   6   2      614.11      587.74     14.43 o 
   0   6   2    14727.94    13721.87    146.09 o 
   1   6   2     3807.51     3484.96     53.44 o 
   2   6   2    45082.54    47067.45   1113.04 o 
   3   6   2    16293.85    15643.10    266.51 o 
   4   6   2     3022.24     3576.49     60.67 o 
   5   6   2    11668.49    11122.44    205.62 o 
   6   6   2       75.30       98.99     20.42 o 
   7   6   2     2863.02     2913.71     80.21 o 
   8   6   2      439.95      453.78     41.17 o 
  -9   7   2       89.70       53.83     25.40 o 
  -8   7   2     3522.23     3437.11     96.93 o 
  -7   7   2       78.03       58.84     18.60 o 
  -6   7   2    10207.95     9718.21    198.89 o 
  -5   7   2      301.47      340.52     19.36 o 
  -4   7   2     6807.61     6506.65     99.43 o 
  -3   7   2    15369.73    14842.94    230.40 o 
  -2   7   2       85.75      107.77     17.27 o 
  -1   7   2    33083.71    31877.30    531.79 o 
   0   7   2      302.35      335.62      7.16 o 
   1   7   2    56446.51    59526.55   1633.58 o 
   2   7   2      539.27      728.30     28.80 o 
   3   7   2     2054.25     1905.89     51.27 o 
   4   7   2     6893.52     6781.32    112.48 o 
   5   7   2      126.52      121.38     17.93 o 
   6   7   2     5880.19     5575.66    120.10 o 
   7   7   2       47.21       45.70     20.58 o 
   8   7   2     2150.00     2270.46     95.75 o 
  -9   8   2      742.73      650.11     52.61 o 
  -8   8   2      550.88      567.88     37.01 o 
  -7   8   2     3258.35     2890.92     84.14 o 
  -6   8   2      608.71      738.44     35.58 o 
  -5   8   2     6043.74     6246.85    107.95 o 
  -4   8   2     1032.06      980.74     30.05 o 
  -3   8   2     1815.61     1728.81     30.22 o 
  -2   8   2    42545.48    47732.96    939.65 o 
  -1   8   2     4098.44     3955.33     69.36 o 
   0   8   2    23363.74    21865.15    301.36 o 
   1   8   2      715.98      676.76     21.67 o 
   2   8   2     5435.66     4852.66     60.66 o 
   3   8   2     5800.47     6670.30    198.68 o 
   4   8   2       55.27       86.43     11.76 o 
   5   8   2     8775.09     8736.10    157.44 o 
   6   8   2       90.27       49.18     16.17 o 
   7   8   2     3204.96     3019.79     87.67 o 
   8   8   2       27.06       59.89     21.07 o 
  -9   9   2        0.83        1.92     17.69 o 
  -8   9   2      634.81      670.75     83.72 o 
  -7   9   2      850.29      894.75     40.40 o 
  -6   9   2      148.09      228.14     21.33 o 
  -5   9   2      291.54      380.94     18.96 o 
  -4   9   2     5808.26     5437.35     80.98 o 
  -3   9   2    15390.01    14860.36    239.18 o 
  -2   9   2      701.93      703.31     27.96 o 
  -1   9   2     7213.56     7080.85     78.65 o 
   0   9   2    12349.87    12215.08    129.84 o 
   1   9   2       47.30       78.03      9.32 o 
   2   9   2      781.58      912.58     39.22 o 
   3   9   2     6591.73     7068.72    188.28 o 
   4   9   2     4315.05     4590.37     69.38 o 
   5   9   2      203.98      184.10     18.46 o 
   6   9   2      323.09      342.41     26.98 o 
   7   9   2       51.74       27.52     18.70 o 
   8   9   2      244.47      144.12     33.70 o 
  -9  10   2       14.81        7.08     18.04 o 
  -8  10   2        8.35       64.78     22.79 o 
  -7  10   2      608.46      551.90     33.07 o 
  -6  10   2        6.51       35.17     13.66 o 
  -5  10   2      486.49      539.12     28.64 o 
  -4  10   2     2463.73     2332.90     59.61 o 
  -3  10   2     5385.88     5403.60    102.26 o 
  -2  10   2      605.97      785.91     28.76 o 
  -1  10   2     2781.13     3202.72     33.01 o 
   0  10   2    15141.37    14379.18    164.07 o 
   1  10   2     1737.33     1685.92     22.56 o 
   2  10   2      203.91      178.76     22.87 o 
   3  10   2     3941.00     4116.46    152.70 o 
   4  10   2     3333.37     3222.62     46.09 o 
   5  10   2     2093.91     2197.85     45.18 o 
   6  10   2       18.38       13.39     19.78 o 
   7  10   2      280.97      333.05     25.02 o 
   8  10   2       33.03       40.73     19.22 o 
  -8  11   2     1239.48     1361.55     64.33 o 
  -7  11   2      188.45      239.30     24.98 o 
  -6  11   2     2889.43     2830.92     87.41 o 
  -5  11   2      419.01      420.12     27.10 o 
  -4  11   2     6042.20     5723.21     89.83 o 
  -3  11   2     2357.13     2284.95     57.93 o 
  -2  11   2       93.89      101.46     11.82 o 
  -1  11   2    12287.69    11482.70    129.14 o 
   0  11   2     6092.84     6491.21     71.64 o 
   1  11   2     6852.21     6780.41    109.06 o 
   2  11   2        4.01       10.97     12.75 o 
   3  11   2      378.25      313.86     18.27 o 
   4  11   2      454.74     1122.04     72.35 o 
   5  11   2        1.80       32.88     11.16 o 
   6  11   2     4434.38     4157.88     90.77 o 
   7  11   2        6.32       11.26     17.36 o 
   8  11   2        3.34       34.02     26.70 o 
  -8  12   2      148.96      141.75     22.93 o 
  -7  12   2      978.71      940.65     34.13 o 
  -6  12   2     1275.83     1134.16     45.93 o 
  -5  12   2     3623.40     3334.50     58.69 o 
  -4  12   2     9108.59     9341.93    131.97 o 
  -3  12   2    12340.69    12835.72    351.64 o 
  -2  12   2    18072.13    19206.86    292.72 o 
  -1  12   2     3422.65     3860.04    160.27 o 
   0  12   2     2517.26     2154.65     24.71 o 
   1  12   2    43918.23    49831.67   1370.57 o 
   2  12   2    11284.49    11055.52    237.83 o 
   3  12   2     5028.50     4933.39    129.26 o 
   4  12   2     5016.26     5001.06     95.14 o 
   5  12   2     9053.30     8718.52    179.60 o 
   6  12   2       11.52        6.46     12.09 o 
   7  12   2      730.85      695.68     56.80 o 
   8  12   2      675.83      783.73    154.18 o 
  -8  13   2     1920.29     1540.79     74.95 o 
  -7  13   2      104.42      119.31     32.77 o 
  -6  13   2     2607.79     2447.00     90.66 o 
  -5  13   2    12555.60    12490.30    279.81 o 
  -4  13   2     6335.43     6456.30    154.96 o 
  -3  13   2    16860.16    16003.26    525.98 o 
  -2  13   2     5651.06     5442.64    110.04 o 
  -1  13   2    35988.98    38216.22    615.59 o 
   0  13   2      708.95      634.96     13.26 o 
   1  13   2     5045.91     4852.86     47.48 o 
   2  13   2    32092.74    31369.28    674.26 o 
   3  13   2    10984.99    10396.16    251.79 o 
   4  13   2     3390.45     3449.92     61.07 o 
   5  13   2     1680.71     1645.38     65.03 o 
   6  13   2     3872.14     3559.21    212.41 o 
   7  13   2      568.90      561.94     68.56 o 
   8  13   2     1153.11      951.05    170.22 o 
  -8  14   2       40.37       54.34     22.43 o 
  -7  14   2     2374.79     2040.33    108.24 o 
  -6  14   2     1956.43     2035.39     80.97 o 
  -5  14   2     5842.14     6103.10    201.95 o 
  -4  14   2     6995.71     6655.45    134.80 o 
  -3  14   2       66.41       81.38      8.65 o 
  -2  14   2    22656.07    24354.48    364.74 o 
  -1  14   2     4614.92     4256.04     90.86 o 
   0  14   2    23298.23    22966.93    313.35 o 
   1  14   2     8807.24     8526.10     86.69 o 
   2  14   2     7216.68     7136.00    134.47 o 
   3  14   2     2317.13     2094.45     69.64 o 
   4  14   2      478.45      634.29     87.96 o 
   5  14   2     8464.68     8065.20    251.38 o 
   6  14   2      151.59      207.11     22.59 o 
   7  14   2     2281.35     2298.40    117.58 o 
  -8  15   2      627.76      749.31     87.35 o 
  -7  15   2        8.00        4.21     10.54 o 
  -6  15   2     2411.52     2246.16     65.81 o 
  -5  15   2      140.73      140.52     17.20 o 
  -4  15   2     2739.84     2805.38    180.81 o 
  -3  15   2       34.72       25.47     13.73 o 
  -2  15   2     3619.57     3543.62     48.16 o 
  -1  15   2    30380.82    29559.87    495.01 o 
   0  15   2      100.90       95.03     11.42 o 
   1  15   2     6616.38     6379.22     64.30 o 
   2  15   2      136.65      154.73     20.88 o 
   3  15   2     1464.07     1637.63     67.05 o 
   4  15   2     1632.43     2483.72     88.70 o 
   5  15   2       54.61       75.79     30.93 o 
   6  15   2     5191.73     5408.54    188.66 o 
   7  15   2        0.66       37.32     35.28 o 
  -8  16   2       25.42       73.36     58.30 o 
  -7  16   2       38.73       20.01     27.85 o 
  -6  16   2       10.90       39.62     12.99 o 
  -5  16   2     4094.45     3655.29    143.14 o 
  -4  16   2      634.59      645.57     49.93 o 
  -3  16   2     1343.07     1250.42     35.89 o 
  -2  16   2     5166.50     5509.69     68.17 o 
  -1  16   2       81.28      103.64     13.06 o 
   0  16   2     1648.03     1616.03     29.45 o 
   1  16   2        2.48       39.74      6.79 o 
   2  16   2      787.12      843.58     31.91 o 
   3  16   2     1787.40     2961.52    233.99 o 
   4  16   2       69.59      149.81     30.76 o 
   5  16   2     2042.08     2013.43     94.86 o 
   6  16   2      100.07      117.96     40.90 o 
   7  16   2      117.37      164.01     61.83 o 
  -8  17   2      150.58      123.22     56.15 o 
  -7  17   2       90.53      121.05     42.05 o 
  -6  17   2      342.75      351.19     28.88 o 
  -5  17   2      302.11      292.09     17.66 o 
  -4  17   2      380.71      486.61     53.80 o 
  -3  17   2     1256.74     1154.10     23.97 o 
  -2  17   2      193.63      245.27     16.81 o 
  -1  17   2     2186.42     2220.50     73.88 o 
   0  17   2     1791.20     1769.80     30.95 o 
   1  17   2     2926.96     2796.16     33.78 o 
   2  17   2     1451.01     1600.35    165.01 o 
   3  17   2      739.26      821.93     38.50 o 
   4  17   2     1294.68     2021.32     91.55 o 
   5  17   2       55.89       48.72     35.77 o 
   6  17   2      413.74      436.72     55.39 o 
   7  17   2        8.50      -11.99     36.39 o 
  -8  18   2      345.28      267.51     68.43 o 
  -7  18   2     2010.33     1858.75    113.26 o 
  -6  18   2      134.39       67.49     23.04 o 
  -5  18   2     1987.79     2348.00     96.18 o 
  -4  18   2       10.38        8.93      9.11 o 
  -3  18   2     2138.54     1958.23     37.58 o 
  -2  18   2    16986.04    17876.27    274.88 o 
  -1  18   2     7678.88     7766.85    108.55 o 
   0  18   2    18917.31    18482.86    260.90 o 
   1  18   2     1114.09     1116.26     24.63 o 
   2  18   2     2633.39     2597.30     57.46 o 
   3  18   2      656.24      733.18     56.72 o 
   4  18   2        6.21       -1.42     23.75 o 
   5  18   2     8007.79     8401.65    289.22 o 
   6  18   2      274.27      283.07     55.62 o 
   7  18   2     1891.39     1895.30    119.03 o 
  -7  19   2       13.47       31.92     36.14 o 
  -6  19   2     2623.78     2859.42    140.56 o 
  -5  19   2      137.75      154.38     40.46 o 
  -4  19   2     8836.53     9243.87    218.26 o 
  -3  19   2     8176.94     7715.57    324.33 o 
  -2  19   2      375.89      447.15     24.64 o 
  -1  19   2    15092.41    14908.83    230.09 o 
   0  19   2     1319.03     1252.46     27.16 o 
   1  19   2     7810.78     7712.02    101.92 o 
   2  19   2     1113.65     1127.38     38.22 o 
   3  19   2     3648.90     3857.14     99.59 o 
   4  19   2     7988.59     8352.68    200.80 o 
   5  19   2     1452.74     1347.13    123.00 o 
   6  19   2     1313.74     1600.91    109.79 o 
   7  19   2      272.20      195.47     61.07 o 
  -7  20   2     1745.41     2020.98    120.89 o 
  -6  20   2      545.46      601.95     62.17 o 
  -5  20   2     2706.21     2896.57    131.63 o 
  -4  20   2    13487.64    14664.97    346.75 o 
  -3  20   2     8905.09     8408.31    253.47 o 
  -2  20   2     4608.03     4769.76    107.67 o 
  -1  20   2     1986.66     2187.74    109.81 o 
   0  20   2     3083.65     3054.90     43.36 o 
   1  20   2     5083.42     4724.09     67.40 o 
   2  20   2     9049.93     8982.25    182.29 o 
   3  20   2    11260.26    11799.07    279.02 o 
   4  20   2     3919.33     4116.66    129.37 o 
   5  20   2     1267.02     1244.47     89.83 o 
   6  20   2      276.70      307.38     52.73 o 
   7  20   2      789.48      991.95     91.86 o 
  -7  21   2       28.05       48.50     45.83 o 
  -6  21   2     1031.31     1085.31     80.12 o 
  -5  21   2     3391.20     3724.46    128.99 o 
  -4  21   2      740.60      856.33     55.30 o 
  -3  21   2     6294.16     6478.74    163.11 o 
  -2  21   2     1095.61     1098.98     25.17 o 
  -1  21   2     1778.90     1875.27     96.85 o 
   0  21   2     2126.58     2045.23     36.62 o 
   1  21   2    12201.68    12130.86    180.97 o 
   2  21   2     2503.24     2391.52     79.23 o 
   3  21   2     2584.30     2682.07     87.51 o 
   4  21   2     2410.62     2692.33     89.81 o 
   5  21   2      192.57      189.52     34.92 o 
   6  21   2      898.12     1013.78    107.90 o 
  -7  22   2      715.89      699.39     91.53 o 
  -6  22   2       13.47       29.22     28.26 o 
  -5  22   2      330.17      353.49     43.86 o 
  -4  22   2      771.94      779.88     52.38 o 
  -3  22   2      132.42      179.26     27.60 o 
  -2  22   2      811.04      772.44     22.42 o 
  -1  22   2     3040.42     3078.05     44.59 o 
   0  22   2     5504.25     5668.04     80.62 o 
   1  22   2      318.27      273.94     33.07 o 
   2  22   2      437.44      510.17     30.58 o 
   3  22   2        1.65       14.98     26.20 o 
   4  22   2        2.50       13.35     21.92 o 
   5  22   2      972.67     1072.84     64.14 o 
   6  22   2        8.80       12.21     29.07 o 
  -7  23   2      584.30      394.21     85.24 o 
  -6  23   2       87.26       79.44     41.69 o 
  -5  23   2      179.75      230.54     37.00 o 
  -4  23   2      109.22      173.88     36.17 o 
  -3  23   2       17.04       56.89     23.03 o 
  -2  23   2      130.72      129.48     13.97 o 
  -1  23   2      971.53      952.52     30.56 o 
   0  23   2      158.28      177.67     14.56 o 
   1  23   2       93.77      111.12     15.46 o 
   2  23   2     1240.81     1530.52    122.68 o 
   3  23   2       73.73       85.92     26.30 o 
   4  23   2       22.89      165.47     39.15 o 
   5  23   2      133.97      165.81     35.56 o 
   6  23   2      447.22      425.17     53.32 o 
  -6  24   2       69.64       53.00     34.28 o 
  -5  24   2      839.09      962.98     74.46 o 
  -4  24   2      304.05      272.53     37.99 o 
  -3  24   2      414.01      356.73     46.53 o 
  -2  24   2     1478.74     1631.01     54.91 o 
  -1  24   2      123.77      123.74     11.45 o 
   0  24   2       82.67       95.30     12.46 o 
   1  24   2      270.77      231.60     22.68 o 
   2  24   2     1375.74     1385.86     55.93 o 
   3  24   2      393.16      583.99     98.15 o 
   4  24   2      248.53      407.25     44.50 o 
   5  24   2      473.35      514.79     51.45 o 
   6  24   2      236.09      268.99     59.71 o 
  -6  25   2     2422.08     2535.90    118.70 o 
  -5  25   2       18.06       26.04     28.63 o 
  -4  25   2     2436.09     2527.61     91.02 o 
  -3  25   2     4657.78     4927.64    138.29 o 
  -2  25   2      789.78      711.67     29.16 o 
  -1  25   2    10788.05    10453.28    210.37 o 
   0  25   2     1305.74     1223.31     38.07 o 
   1  25   2     2669.30     2694.32    105.26 o 
   2  25   2        7.83      -11.46     17.79 o 
   3  25   2     1605.48     1772.68     78.34 o 
   4  25   2     2359.21     2460.06    102.22 o 
   5  25   2      107.49      138.33     42.41 o 
  -6  26   2       60.82       40.44     35.65 o 
  -5  26   2     2637.78     2711.40    110.70 o 
  -4  26   2     2042.23     2276.58     89.20 o 
  -3  26   2      984.71     1074.55     71.26 o 
  -2  26   2     8361.14     8178.82    328.95 o 
  -1  26   2      446.32      531.94     21.12 o 
   0  26   2     9105.18     8726.72    137.07 o 
   1  26   2        2.63        5.68     12.86 o 
   2  26   2     2847.82     3024.56     91.74 o 
   3  26   2     1622.43     1654.00     77.22 o 
   4  26   2       87.39      111.06     32.48 o 
   5  26   2     4019.70     4227.19    177.92 o 
  -5  27   2     1557.18     1758.51     96.04 o 
  -4  27   2     1006.27     1143.33     64.50 o 
  -3  27   2     4280.50     4362.18    147.86 o 
  -2  27   2     1511.79     1483.25     64.72 o 
  -1  27   2     2193.35     2099.42     90.40 o 
   0  27   2      326.04      302.01     21.30 o 
   1  27   2     6293.55     6460.90    162.12 o 
   2  27   2     2428.91     2516.27     97.44 o 
   3  27   2     1784.20     1865.04     85.69 o 
   4  27   2     3013.06     3254.92    130.66 o 
   5  27   2      113.32      109.41     37.37 o 
  -5  28   2      522.46      575.83     68.35 o 
  -4  28   2     2908.00     3037.19    123.06 o 
  -3  28   2     1361.09     1551.20     99.17 o 
  -2  28   2      726.56      833.44     48.96 o 
  -1  28   2      156.58      160.02     17.67 o 
   0  28   2      461.63      507.41     36.18 o 
   1  28   2      934.53      899.88     56.38 o 
   2  28   2     1779.03     1703.05     70.38 o 
   3  28   2     3868.14     4231.86    168.11 o 
   4  28   2     1602.97     1819.81    101.91 o 
  -5  29   2       12.46       -2.97     28.51 o 
  -4  29   2       91.50      118.07     33.21 o 
  -3  29   2      633.48      656.65     53.67 o 
  -2  29   2       36.06       35.59     20.46 o 
  -1  29   2       34.24       63.26     13.64 o 
   0  29   2        2.94       -0.05     11.76 o 
   1  29   2       86.32       99.12     28.87 o 
   2  29   2       45.16       49.83     29.69 o 
   3  29   2      739.15      846.65     60.23 o 
   4  29   2      175.01      383.84     52.52 o 
  -4  30   2      244.72      243.19     44.79 o 
  -3  30   2      100.16       41.74     28.29 o 
  -2  30   2       45.36       47.67     21.32 o 
  -1  30   2      882.47      854.55     41.22 o 
   0  30   2        1.82      -24.16     24.16 o 
   1  30   2     1666.19     1754.32     77.16 o 
   2  30   2      150.23      203.12     39.93 o 
   3  30   2      639.26      693.68     81.30 o 
   4  30   2      149.12      175.24     46.11 o 
  -4  31   2      450.81      470.21     55.08 o 
  -3  31   2      716.14      685.43     64.26 o 
  -2  31   2      896.24      935.93     70.44 o 
  -1  31   2      828.02      760.39     40.94 o 
   0  31   2      116.84       97.02     28.02 o 
   1  31   2      331.60      370.35     44.02 o 
   2  31   2     1388.47     1404.53     93.08 o 
   3  31   2      616.75      586.89     57.40 o 
  -3  32   2      381.19      353.93     42.12 o 
  -2  32   2     3145.58     3207.56    116.44 o 
  -1  32   2       61.32       59.16     22.88 o 
   0  32   2     3232.30     3294.14    127.01 o 
   1  32   2      265.08      276.76     39.65 o 
   2  32   2      597.62      536.17     55.40 o 
   3  32   2      544.54      499.10     60.41 o 
  -2  33   2        3.11       -6.27     23.35 o 
  -1  33   2     6285.90     5938.30    545.84 o 
   0  33   2        3.47       41.95     22.43 o 
   1  33   2     3641.52     3371.02    119.81 o 
   2  33   2      305.48      352.96     50.23 o 
  -1  34   2      213.42      239.14     61.72 o 
   0  34   2     2985.77     3001.07    202.09 o 
   1  34   2      511.07      528.35     63.25 o 
  -9   1   3       40.41       53.78     27.46 o 
  -8   1   3      370.68      403.20     38.08 o 
  -7   1   3      159.92      171.70     28.39 o 
  -6   1   3     8755.84     8616.51    189.85 o 
  -5   1   3      112.59      148.04     16.91 o 
  -4   1   3      828.46      804.64     24.66 o 
  -3   1   3     1367.63     1746.21     32.21 o 
  -2   1   3    18500.78    18095.67    301.28 o 
  -1   1   3    13539.21    12065.10    161.26 o 
   0   1   3     1592.61     1612.18     13.82 o 
   1   1   3    43099.89    43138.21   1258.43 o 
   2   1   3        0.53       34.63     10.74 o 
   3   1   3     2167.12     2336.21     47.09 o 
   4   1   3     3521.86     3187.06     60.53 o 
   5   1   3      681.04      784.20     38.84 o 
   6   1   3      965.55     1060.43     45.00 o 
   7   1   3       38.95       15.84     19.22 o 
   8   1   3      779.05      673.67     49.11 o 
  -9   2   3      551.58      629.16     46.43 o 
  -8   2   3       34.86       42.40     20.85 o 
  -7   2   3     6671.83     6326.39    144.32 o 
  -6   2   3     1853.07     1771.73     58.65 o 
  -5   2   3     6942.91     6739.54    127.02 o 
  -4   2   3     5506.13     5628.83     95.10 o 
  -3   2   3     6529.68     7520.96    124.56 o 
  -2   2   3    54061.31    55652.10   1288.15 o 
  -1   2   3    15857.47    15522.16    229.05 o 
   0   2   3    26490.91    27458.54    399.62 o 
   1   2   3     1078.93     1097.55     35.73 o 
   2   2   3    18472.01    17696.73    290.38 o 
   3   2   3    13643.77    14125.95    237.49 o 
   4   2   3       23.35       65.68     14.86 o 
   5   2   3     9649.17     9441.08    189.34 o 
   6   2   3      940.79      877.32     46.78 o 
   7   2   3     3966.41     3718.69    110.88 o 
   8   2   3       26.36       69.87     27.69 o 
  -9   3   3      225.58      316.61     40.18 o 
  -8   3   3     2068.71     1834.36     73.26 o 
  -7   3   3      248.43      323.50     28.61 o 
  -6   3   3     4897.54     4895.46    103.82 o 
  -5   3   3     9774.45     9791.34    189.36 o 
  -4   3   3     6105.84     5797.50     94.88 o 
  -3   3   3    75910.11    87553.18   2553.21 o 
  -2   3   3     7926.69     7513.07    101.48 o 
  -1   3   3     4783.88     4575.94     62.07 o 
   0   3   3    12071.55    12849.65    303.42 o 
   1   3   3    17569.80    17349.07    268.95 o 
   2   3   3    18421.78    16963.92    268.51 o 
   3   3   3    10678.73     9983.49    160.98 o 
   4   3   3    19768.06    19618.09    373.98 o 
   5   3   3     1377.99     1530.55     43.70 o 
   6   3   3     3243.76     3001.81     95.56 o 
   7   3   3      785.08      883.78     53.59 o 
   8   3   3      711.66      808.65     49.07 o 
  -9   4   3     1871.57     1953.86     84.43 o 
  -8   4   3        1.63       22.48     19.34 o 
  -7   4   3     2975.95     2415.68    105.91 o 
  -6   4   3     1136.17     1443.14     52.45 o 
  -5   4   3     4812.69     5145.51     94.46 o 
  -4   4   3    31121.58    29505.97    627.35 o 
  -3   4   3    15386.46    14895.53    248.21 o 
  -2   4   3    30369.42    31087.40    573.04 o 
  -1   4   3     3298.00     3529.72     43.98 o 
   0   4   3     2544.73     2750.74     47.22 o 
   1   4   3    10557.04    10459.37    201.12 o 
   2   4   3    35416.99    36175.80    868.81 o 
   3   4   3    24323.91    22238.24    413.38 o 
   4   4   3    12396.72    11335.95    198.66 o 
   5   4   3     4433.75     4528.43     97.81 o 
   6   4   3     1514.30     1376.77     48.93 o 
   7   4   3     1650.58     1516.68     60.25 o 
   8   4   3     1046.78     1089.81     59.95 o 
  -9   5   3      154.12      163.65     31.40 o 
  -8   5   3      940.58     1043.34     55.49 o 
  -7   5   3      223.31      158.17     22.82 o 
  -6   5   3     9178.44     9066.90    181.38 o 
  -5   5   3      366.74      337.70     23.11 o 
  -4   5   3     8311.62     7898.11    127.73 o 
  -3   5   3    28924.54    30530.61    602.16 o 
  -2   5   3     5132.82     5384.66     73.61 o 
  -1   5   3     1115.32      956.07     14.36 o 
   0   5   3      258.44      292.41     13.90 o 
   1   5   3    27911.06    29597.28    709.61 o 
   2   5   3    13618.09    14017.44    217.87 o 
   3   5   3     5729.74     6115.06    100.51 o 
   4   5   3     8076.60     7536.30    128.74 o 
   5   5   3       62.63      105.10     18.49 o 
   6   5   3     1339.54     1326.54     49.25 o 
   7   5   3       27.03       37.77     19.83 o 
   8   5   3      945.84      912.91     53.61 o 
  -9   6   3        5.59       54.28     24.63 o 
  -8   6   3      422.45      466.12     55.81 o 
  -7   6   3     1121.54     1426.23     56.39 o 
  -6   6   3      833.26     1095.07     51.32 o 
  -5   6   3      430.11      281.42     23.05 o 
  -4   6   3       35.61      188.40     24.59 o 
  -3   6   3       24.46       78.96      9.76 o 
  -2   6   3     1120.88      979.07     27.21 o 
  -1   6   3     2112.20     1948.82     27.32 o 
   0   6   3    24085.68    23041.90    431.83 o 
   1   6   3     4072.29     3828.45     56.92 o 
   2   6   3     2008.34     2544.11    200.51 o 
   4   6   3     1350.88     1246.06     52.82 o 
   5   6   3      506.09      411.77     22.87 o 
   6   6   3       67.15       46.73     18.36 o 
   7   6   3      848.45      924.39     48.56 o 
   8   6   3      357.13      410.33     50.79 o 
  -9   7   3       69.97      116.26     31.62 o 
  -8   7   3      132.79       49.68     22.89 o 
  -7   7   3     1339.33     1240.48     50.36 o 
  -6   7   3       63.62      134.63     24.43 o 
  -5   7   3    10801.93     9788.68    192.89 o 
  -4   7   3     3183.07     3176.52     56.22 o 
  -3   7   3      418.12      536.86     20.69 o 
  -2   7   3     1437.23     1335.74     22.94 o 
  -1   7   3      365.57      423.83     20.18 o 
   0   7   3     4991.18     5003.63     44.57 o 
   1   7   3      506.78      490.17     14.16 o 
   2   7   3    17570.35    19373.47    470.00 o 
   3   7   3     3079.82     4625.43     72.90 o 
   4   7   3      503.27      645.10     58.91 o 
   5   7   3      148.63      209.17     20.96 o 
   6   7   3       11.86       22.15     14.91 o 
   7   7   3       79.17       90.87     23.16 o 
   8   7   3        4.18       14.10     25.01 o 
  -9   8   3      228.38      264.02     36.92 o 
  -8   8   3      198.12      136.90     28.84 o 
  -7   8   3     3903.51     3912.72    110.07 o 
  -6   8   3      736.15      612.42     47.75 o 
  -5   8   3     5464.08     5308.08     95.80 o 
  -4   8   3     3227.02     3095.05     57.01 o 
  -3   8   3      596.34      549.70     15.66 o 
  -2   8   3     4847.60     4604.93     57.76 o 
  -1   8   3     7377.62     7517.57    134.39 o 
   0   8   3    17007.42    16796.42    191.78 o 
   1   8   3      840.38      786.39     13.07 o 
   2   8   3    22266.19    23854.17    374.31 o 
   3   8   3     4735.38     6162.14    110.34 o 
   4   8   3      715.74      655.31     26.84 o 
   5   8   3     5643.81     5803.53    116.00 o 
   6   8   3       11.31       24.53     17.54 o 
   7   8   3      859.28      884.29     40.42 o 
   8   8   3      171.90      129.28     38.22 o 
  -9   9   3       48.10       20.14     27.64 o 
  -8   9   3     3646.15     3381.91    138.98 o 
  -7   9   3      107.26      148.45     21.06 o 
  -6   9   3    10264.56    10034.47    204.57 o 
  -5   9   3     2913.44     2975.08     58.68 o 
  -4   9   3     7034.10     6900.44    119.80 o 
  -3   9   3     4793.40     5168.94     75.13 o 
  -2   9   3      897.10      704.64     19.19 o 
  -1   9   3    79310.97    85191.41   1960.30 o 
   0   9   3      793.53      738.97     12.50 o 
   1   9   3    36183.14    37182.30    706.18 o 
   2   9   3      511.28      549.65     51.63 o 
   3   9   3      767.79      974.03     33.17 o 
   4   9   3     4863.81     4649.60     84.25 o 
   5   9   3      419.58      417.66     37.58 o 
   6   9   3    10059.11    10129.34    207.60 o 
   7   9   3       83.08      103.28     19.94 o 
   8   9   3      314.80      252.72     37.34 o 
  -9  10   3     1916.01     1768.15    114.86 o 
  -8  10   3        1.55       21.47     26.52 o 
  -7  10   3     2864.90     2807.61     96.05 o 
  -6  10   3     2448.42     2359.04     72.44 o 
  -5  10   3     4404.87     4128.45     75.26 o 
  -4  10   3     4348.93     4222.97     82.90 o 
  -3  10   3     2707.85     2764.43     46.14 o 
  -2  10   3    49107.14    52646.40   1286.06 o 
  -1  10   3     5165.82     5252.52     60.92 o 
   0  10   3    37564.50    37658.17    623.77 o 
   1  10   3     5304.87     4760.58     51.76 o 
   2  10   3     8118.34     8155.30     98.38 o 
   3  10   3     1656.63     1605.41     37.98 o 
   4  10   3     3356.70     3467.31     67.43 o 
   5  10   3    12543.15    12340.81    249.47 o 
   6  10   3       27.72       47.27     24.62 o 
   7  10   3     2995.35     2997.88    130.44 o 
   8  10   3      630.35      709.07     89.96 o 
  -9  11   3       25.77       39.24     21.98 o 
  -8  11   3     1691.09     1818.28     76.07 o 
  -7  11   3      142.91      133.06     18.75 o 
  -6  11   3      904.38      895.47     34.56 o 
  -5  11   3    11002.33    10535.57    193.71 o 
  -4  11   3     8249.77     7562.34    118.09 o 
  -3  11   3    11343.36    12420.71    171.66 o 
  -2  11   3     3973.52     3771.95    150.18 o 
  -1  11   3    12395.03    11648.90    129.06 o 
   0  11   3    24771.00    26655.97    361.42 o 
   1  11   3      327.29      347.69     12.93 o 
   2  11   3    28514.47    30798.29    671.69 o 
   3  11   3     9758.28     9785.41    166.65 o 
   4  11   3     3711.19     3831.52     68.43 o 
   5  11   3     1446.54     1558.11     44.79 o 
   6  11   3     3111.62     2778.00     75.84 o 
   7  11   3      896.51     1002.40     68.22 o 
   8  11   3      465.69      462.99     78.56 o 
  -8  12   3      198.04      205.43     35.66 o 
  -7  12   3      687.27      717.34     34.38 o 
  -6  12   3     1466.99     1383.29     49.98 o 
  -5  12   3      518.77      437.19     21.63 o 
  -4  12   3     7576.39     7462.40    113.17 o 
  -3  12   3      242.01      280.07     11.87 o 
  -2  12   3     2838.00     2917.55     47.30 o 
  -1  12   3     9501.91     9171.49     98.47 o 
   0  12   3     1187.40      896.47     32.52 o 
   1  12   3    16175.16    16291.39    195.14 o 
   2  12   3     1816.83     1639.67     51.93 o 
   3  12   3     4682.94     4825.45     51.28 o 
   4  12   3     1899.67     1852.53     45.76 o 
   5  12   3      318.37      281.86     17.39 o 
   6  12   3       78.10      115.36     19.94 o 
   7  12   3      482.36      395.36     34.91 o 
  -8  13   3       46.46       33.24     20.01 o 
  -7  13   3        4.93       28.57     15.23 o 
  -6  13   3      618.23      608.19     33.52 o 
  -5  13   3      289.22      293.91     25.71 o 
  -4  13   3     2233.25     2219.14     55.57 o 
  -3  13   3      729.27      858.29     23.24 o 
  -2  13   3       52.71       43.12      8.78 o 
  -1  13   3     5500.24     5368.70     57.98 o 
   0  13   3     7146.78     7772.17     84.91 o 
   1  13   3     1204.15     1016.53     13.92 o 
   2  13   3      962.84     1198.27    170.97 o 
   3  13   3       23.91       13.84     18.30 o 
   4  13   3        4.14       16.97     11.18 o 
   5  13   3       84.04       68.60     20.29 o 
   6  13   3      359.67      389.89     22.62 o 
   7  13   3       18.38       66.08     36.22 o 
  -8  14   3      116.12      118.33     24.06 o 
  -7  14   3       32.14       63.43     18.56 o 
  -6  14   3      181.96      219.71     18.31 o 
  -5  14   3        3.96        1.52      9.14 o 
  -4  14   3    10231.64     9999.67    153.57 o 
  -3  14   3     5781.77     6255.97    175.81 o 
  -2  14   3     1218.28     1163.54     19.74 o 
  -1  14   3      591.93      673.19     15.43 o 
   0  14   3      710.08      673.03     17.32 o 
   1  14   3      583.73      510.03     11.37 o 
   2  14   3     5072.19     5086.83    101.15 o 
   3  14   3     9920.41    10092.05    256.30 o 
   4  14   3     1446.52     1837.47    249.67 o 
   5  14   3      257.22      246.39     10.58 o 
   6  14   3        6.87       21.58     21.52 o 
   7  14   3       11.42       34.36     33.90 o 
  -8  15   3     1180.31     1391.30    101.69 o 
  -7  15   3       59.24       85.73     18.02 o 
  -6  15   3     1602.57     1515.46     62.06 o 
  -5  15   3     1912.66     1821.95     95.19 o 
  -4  15   3     4419.77     4397.85    192.44 o 
  -3  15   3    13757.06    14644.99    248.77 o 
  -2  15   3       91.73       95.26      8.55 o 
  -1  15   3     5974.69     5605.12     62.77 o 
   0  15   3     1313.54     1350.46     23.33 o 
   1  15   3    11039.74    10883.78    145.28 o 
   2  15   3     7682.61     8403.95    186.90 o 
   3  15   3     1452.25     1885.68     68.72 o 
   4  15   3     9892.50     9037.37    241.58 o 
   5  15   3        6.98       10.85      6.23 o 
   6  15   3      360.11      450.73     62.73 o 
   7  15   3       59.69       33.58     39.99 o 
  -8  16   3      279.06      343.38     61.91 o 
  -7  16   3     2966.54     2969.30    197.21 o 
  -6  16   3      264.09      177.61     13.02 o 
  -5  16   3     9343.24     8777.14    220.44 o 
  -4  16   3      110.59      138.77     15.38 o 
  -3  16   3       12.30       41.78     18.68 o 
  -2  16   3    23489.76    23707.78    507.94 o 
  -1  16   3     4631.43     4438.35     52.97 o 
   0  16   3    21829.12    21129.48    303.97 o 
   1  16   3      657.13      590.25     10.78 o 
   2  16   3     8144.62     8000.73    170.07 o 
   3  16   3     6702.14     6740.85    171.20 o 
   4  16   3       70.03      120.09     31.77 o 
   5  16   3     5485.12     5800.60    205.50 o 
   6  16   3      523.04      628.88     74.05 o 
   7  16   3     1995.15     2346.81    135.40 o 
  -8  17   3     2301.39     2473.35    181.91 o 
  -7  17   3      815.92      818.91     73.46 o 
  -6  17   3     3065.91     2794.96    150.30 o 
  -5  17   3     1246.42     1327.80     82.72 o 
  -4  17   3    15659.20    15549.25    463.20 o 
  -3  17   3     6739.96     6859.58     93.03 o 
  -2  17   3     2000.90     1970.09     58.06 o 
  -1  17   3    36528.07    35703.12    599.63 o 
   0  17   3     1755.96     1778.10     58.88 o 
   1  17   3     8766.98     8705.91    116.77 o 
   2  17   3      244.90      202.00     20.98 o 
   3  17   3     3831.34     3815.43     98.79 o 
   4  17   3    12602.29    13049.53    383.61 o 
   5  17   3        5.74       66.46     32.70 o 
   6  17   3     4727.17     4822.00    208.08 o 
   7  17   3       15.44       57.62     61.02 o 
  -8  18   3        4.99       38.43     58.91 o 
  -7  18   3      693.93      671.84     70.73 o 
  -6  18   3      727.09      779.47     71.11 o 
  -5  18   3     1597.38     1871.49    112.34 o 
  -4  18   3     7406.16     7113.60    230.07 o 
  -3  18   3     4546.96     4506.54     63.19 o 
  -2  18   3    10181.35    10203.67    219.61 o 
  -1  18   3      101.64      140.89     10.54 o 
   0  18   3     3248.76     3207.72     43.14 o 
   1  18   3      519.52      522.78     51.53 o 
   2  18   3     5699.45     5718.48    126.92 o 
   3  18   3     3252.00     3633.15    102.68 o 
   4  18   3      298.73      247.95     41.03 o 
   5  18   3     3051.50     3357.94    135.43 o 
   6  18   3        1.04       -5.62     29.33 o 
   7  18   3      350.60      290.34     88.78 o 
  -8  19   3      249.58      205.15     56.93 o 
  -7  19   3        7.48       25.93     49.68 o 
  -6  19   3      119.09      146.89     39.93 o 
  -5  19   3     2534.60     2674.02    119.30 o 
  -4  19   3      179.41      177.82     12.37 o 
  -3  19   3     2753.81     2718.27     57.68 o 
  -2  19   3      604.07      520.52     55.92 o 
  -1  19   3      114.76      128.38     10.59 o 
   0  19   3     1525.44     1439.95     25.68 o 
   1  19   3      112.33      120.13      7.19 o 
   2  19   3     3285.52     3706.21    114.68 o 
   3  19   3     5877.67     6195.36    152.90 o 
   4  19   3      534.68      510.16     40.73 o 
   5  19   3        6.30        8.89     29.66 o 
   6  19   3      229.19      236.50     49.28 o 
  -7  20   3      288.48      255.53     60.60 o 
  -6  20   3        1.50       -0.39     25.68 o 
  -5  20   3       88.78       44.32     13.52 o 
  -4  20   3      199.33      181.98      9.00 o 
  -3  20   3       55.39       49.65      8.74 o 
  -2  20   3       65.49       80.51     11.25 o 
  -1  20   3       40.97       50.57      8.75 o 
   0  20   3     2043.49     1895.18     50.63 o 
   1  20   3      334.89      413.61     43.89 o 
   2  20   3      542.71      579.00     30.76 o 
   3  20   3      272.71      694.58     63.83 o 
   4  20   3        5.77       29.40     24.42 o 
   5  20   3      242.82      223.76     44.67 o 
   6  20   3      151.18      178.67     54.39 o 
  -7  21   3       65.09       57.97     40.38 o 
  -6  21   3     1722.03     1824.35    113.38 o 
  -5  21   3     3146.93     3405.37    113.19 o 
  -4  21   3      376.63      260.88     29.70 o 
  -3  21   3     3860.74     3945.81    112.23 o 
  -2  21   3     4346.23     4344.20    142.71 o 
  -1  21   3     3138.04     3090.58     48.41 o 
   0  21   3      236.19      336.16     17.78 o 
   1  21   3     4271.17     4169.71    121.42 o 
   2  21   3     6738.90     6855.52    142.84 o 
   3  21   3      149.82      225.47     29.37 o 
   4  21   3     1266.03     1278.25     71.27 o 
   5  21   3     1217.57     1432.21     72.10 o 
   6  21   3      155.62      187.21     54.20 o 
  -7  22   3     1337.11     1540.32    108.99 o 
  -6  22   3      879.47      949.71     79.92 o 
  -5  22   3     1151.09     1165.35     64.66 o 
  -4  22   3     8464.97     9015.18    237.00 o 
  -3  22   3     1273.76     1441.84     55.68 o 
  -2  22   3     2671.72     2603.20     53.48 o 
  -1  22   3     5097.82     5124.21     75.40 o 
   0  22   3     7198.99     6993.11    106.35 o 
   1  22   3     3950.69     3904.98    113.93 o 
   2  22   3     1659.33     1514.18     63.93 o 
   3  22   3     6595.97     6979.52    183.79 o 
   4  22   3     1613.14     1776.88     74.34 o 
   5  22   3      838.08      956.86     70.48 o 
   6  22   3       89.41      108.82     39.25 o 
  -7  23   3       84.85      111.24     41.23 o 
  -6  23   3     3069.17     3335.22    138.51 o 
  -5  23   3     1390.53     1635.32     84.52 o 
  -4  23   3      534.44      529.20     42.20 o 
  -3  23   3     3926.96     3806.17    177.03 o 
  -2  23   3     1038.57     1058.59     44.09 o 
  -1  23   3     4525.91     4485.92     66.82 o 
   0  23   3     2146.43     2134.15     48.11 o 
   1  23   3     9593.10     9498.48    217.50 o 
   2  23   3     1071.60     1136.02     48.51 o 
   3  23   3      340.36      316.86     35.18 o 
   4  23   3     2775.50     3055.69    110.58 o 
   5  23   3      180.98      190.82     40.35 o 
   6  23   3     2591.83     2984.77    137.06 o 
  -6  24   3      216.53      235.26     44.16 o 
  -5  24   3     1840.08     2116.08    105.50 o 
  -4  24   3     1985.33     2068.13     84.41 o 
  -3  24   3        0.49       32.36      8.83 o 
  -2  24   3     5183.01     5128.05    134.78 o 
  -1  24   3     2011.60     1992.02     42.97 o 
   0  24   3    18500.66    18187.90    297.51 o 
   1  24   3      441.26      448.52     33.66 o 
   2  24   3     1989.91     1786.86     57.37 o 
   3  24   3      194.70      338.36     34.80 o 
   4  24   3       38.94       77.66     27.88 o 
   5  24   3     4895.86     4888.35    165.25 o 
  -6  25   3     1642.99     1763.09     95.05 o 
  -5  25   3      828.57      922.84     73.03 o 
  -4  25   3        8.39      -11.26     25.34 o 
  -3  25   3     1233.24     1314.83     58.69 o 
  -2  25   3        2.42       32.51     11.77 o 
  -1  25   3     1745.82     1836.91     42.61 o 
   0  25   3      318.05      374.97     34.38 o 
   1  25   3     3686.84     3585.33    113.41 o 
   2  25   3      305.26      179.54     41.18 o 
   3  25   3       32.06       81.36     28.13 o 
   4  25   3     1635.68     1822.74     92.60 o 
   5  25   3      225.54      249.12     54.33 o 
  -6  26   3      196.87      239.37     56.50 o 
  -5  26   3        9.44       25.06     26.94 o 
  -4  26   3     1817.31     1742.13     76.13 o 
  -3  26   3       27.43       36.41      8.86 o 
  -2  26   3      848.59      780.08     35.19 o 
  -1  26   3      289.43      322.23     17.19 o 
   0  26   3      341.20      349.79     16.74 o 
   1  26   3      933.00      981.33     91.73 o 
   2  26   3        8.40      -18.77     23.45 o 
   3  26   3     1136.86     1463.56     67.34 o 
   4  26   3      512.53      481.77     56.21 o 
   5  26   3       44.05       31.73     30.65 o 
  -6  27   3      155.66      120.87     43.24 o 
  -5  27   3       75.57       65.50     38.36 o 
  -4  27   3      420.74      484.80     55.70 o 
  -3  27   3      526.52      495.70     52.37 o 
  -2  27   3      831.87      877.19     36.82 o 
  -1  27   3     1163.70     1166.70     29.32 o 
   0  27   3       85.36       74.74     12.25 o 
   1  27   3      449.65      485.71     39.88 o 
   2  27   3      194.91      188.95     40.12 o 
   3  27   3       51.89       92.00     40.36 o 
   4  27   3      949.60      957.34     77.04 o 
   5  27   3      561.44      570.06     66.55 o 
  -5  28   3     1316.98     1428.36     87.49 o 
  -4  28   3     1888.79     1792.75     87.83 o 
  -3  28   3      164.50      153.41     30.93 o 
  -2  28   3     1882.45     1776.29     91.49 o 
  -1  28   3       91.52       72.70     12.64 o 
   0  28   3     1049.18      863.57     71.10 o 
   1  28   3      629.84      766.10     52.94 o 
   2  28   3     2818.95     3034.01    127.67 o 
   3  28   3     4806.09     5008.79    160.20 o 
   4  28   3        9.48       13.45     27.07 o 
  -5  29   3     1136.22     1148.22     75.40 o 
  -4  29   3     1722.92     1669.07     81.78 o 
  -3  29   3     5415.18     6015.85    244.05 o 
  -2  29   3      794.12      903.25     74.68 o 
  -1  29   3      390.30      393.14     25.28 o 
   0  29   3      213.75      131.12     21.17 o 
   1  29   3     2080.17     2072.15     86.93 o 
   2  29   3     5330.36     5523.90    190.61 o 
   3  29   3     3415.12     3615.84    139.19 o 
   4  29   3     2550.22     2529.80    112.09 o 
  -4  30   3     1909.83     2064.98    110.45 o 
  -3  30   3      931.79     1046.33     62.05 o 
  -2  30   3     6100.58     6341.89    321.57 o 
  -1  30   3       59.55       67.46     14.33 o 
   0  30   3     1493.77     1488.84     70.42 o 
   1  30   3      519.42      572.72     47.90 o 
   2  30   3     2699.87     2732.41    178.26 o 
   3  30   3     1731.73     1676.42    129.52 o 
  -4  31   3      892.04      947.37    211.55 o 
  -3  31   3     1232.81     1321.38     65.86 o 
  -2  31   3      431.68      533.71     46.14 o 
  -1  31   3     4515.82     4094.33    151.09 o 
   0  31   3       38.92       15.23     21.60 o 
   1  31   3     1338.13     1383.62     81.77 o 
   2  31   3        1.65       17.28     28.46 o 
   3  31   3      725.40      771.20     72.39 o 
  -3  32   3        5.17        5.69     23.63 o 
  -2  32   3      518.42      445.08     41.20 o 
  -1  32   3      389.39      323.66     50.73 o 
   0  32   3     1254.01     1202.72     53.13 o 
   1  32   3      320.91      315.28     43.02 o 
   2  32   3      268.46      226.62     43.63 o 
  -2  33   3        8.28        7.18     37.21 o 
  -1  33   3      372.75      333.47     63.83 o 
   0  33   3       20.73        5.84     25.23 o 
   1  33   3       47.06       69.82     32.16 o 
  -1  34   3        6.98       12.75     37.06 o 
   0  34   3     1561.07     1431.46     86.45 o 
  -9   0   4      667.29      829.07     73.35 o 
  -8   0   4      257.08      184.08     58.52 o 
  -7   0   4    11563.84    11392.21    357.17 o 
  -6   0   4     1244.96     1415.70     87.67 o 
  -5   0   4    11101.59    10417.83    265.86 o 
  -4   0   4    13066.57    12855.82    606.33 o 
  -3   0   4    11405.39    11857.44    259.34 o 
  -2   0   4     5102.63     5438.77    106.07 o 
  -1   0   4     2300.74     1814.96     48.44 o 
   0   0   4    46000.63    52024.25   1658.85 o 
   1   0   4     1724.84     2069.36     97.41 o 
   2   0   4    12287.35    12819.89    396.32 o 
   3   0   4    11890.92    11594.39    288.86 o 
   4   0   4     1394.11     1226.41     50.51 o 
   5   0   4    14409.16    13338.66    377.39 o 
   6   0   4      980.05     1016.61     82.78 o 
   7   0   4     4849.51     4765.72    233.34 o 
   8   0   4       31.40       70.25     43.93 o 
  -9   1   4       17.88        1.71     23.25 o 
  -8   1   4     1173.36     1287.11     56.01 o 
  -7   1   4      633.97      691.78     44.12 o 
  -6   1   4    16264.00    15600.60    342.08 o 
  -5   1   4     3166.64     3099.47     63.97 o 
  -4   1   4       80.39      155.07     14.79 o 
  -3   1   4    28651.24    26697.53    508.18 o 
  -2   1   4    21107.94    21457.97    355.97 o 
  -1   1   4    22479.66    22365.80    373.34 o 
   0   1   4    16236.33    17137.58    332.63 o 
   1   1   4    58890.63    62769.05   1758.65 o 
   2   1   4     8650.08     8476.61    143.64 o 
   3   1   4       34.00       74.88     18.34 o 
   4   1   4    12798.65    12008.84    226.95 o 
   5   1   4      279.76      296.60     25.74 o 
   6   1   4     4710.08     4565.64    115.45 o 
   7   1   4      381.75      520.31     49.59 o 
   8   1   4      793.03      850.09     69.19 o 
  -9   2   4      794.53       16.89     35.21 o 
  -8   2   4       51.25       55.75     22.07 o 
  -7   2   4     1373.00     1589.85     60.97 o 
  -6   2   4     2589.32     2381.54     71.38 o 
  -5   2   4       69.90       84.81     22.03 o 
  -4   2   4     7836.58     8185.68    163.38 o 
  -3   2   4     3879.08     3818.41    102.81 o 
  -2   2   4     2184.35     1985.03     33.13 o 
  -1   2   4     1885.34     1736.42     27.99 o 
   0   2   4    15620.15    15864.49    203.62 o 
   1   2   4    32714.71    33671.51    741.29 o 
   2   2   4      585.18     1948.29    108.53 o 
   3   2   4     5786.53     6511.20    403.58 o 
   4   2   4     9984.90     9639.98    225.77 o 
   5   2   4     1171.64     1144.46     39.37 o 
   6   2   4       58.34       98.80     24.97 o 
   7   2   4      219.21      278.18     30.84 o 
   8   2   4     1130.74     1115.74     59.02 o 
  -9   3   4      239.86       81.56     62.00 o 
  -8   3   4        0.10        7.43     18.12 o 
  -7   3   4        4.63       36.97     30.89 o 
  -6   3   4        3.48       24.20     15.92 o 
  -5   3   4     2792.60     2742.11     69.00 o 
  -4   3   4     4951.47     5376.45    155.73 o 
  -3   3   4     6380.98     6207.14    118.63 o 
  -2   3   4    35056.21    35088.40    696.84 o 
  -1   3   4     1659.74     1670.43     29.08 o 
   0   3   4    21715.35    21190.46    300.58 o 
   1   3   4     1749.49     1763.46     35.61 o 
   2   3   4     1027.76     2580.44    238.90 o 
   3   3   4     1005.18     1013.26     58.75 o 
   4   3   4      139.85      162.14     18.59 o 
   5   3   4     1549.87     1338.21     46.36 o 
   6   3   4       50.88       84.45     20.82 o 
   7   3   4      991.43      888.19     50.95 o 
   8   3   4        0.43       15.50     21.57 o 
  -9   4   4      685.52      703.19     50.25 o 
  -8   4   4      117.98      127.83     55.69 o 
  -7   4   4       51.52       28.43     22.17 o 
  -6   4   4      748.05      645.95     36.20 o 
  -5   4   4      558.99      488.94     37.69 o 
  -4   4   4     1031.55     1024.51     33.47 o 
  -3   4   4      454.21      651.44     40.10 o 
  -2   4   4    11429.45    11303.97    162.87 o 
  -1   4   4    13700.92    13229.25    167.87 o 
   0   4   4     8111.86     8273.72    145.56 o 
   1   4   4      649.66      755.44     33.14 o 
   2   4   4      554.03      641.71     19.57 o 
   3   4   4    13442.71    13893.44    289.40 o 
   4   4   4     1019.57     1068.98     46.63 o 
   5   4   4      449.09      373.84     31.09 o 
   6   4   4      656.01      713.50     39.45 o 
   7   4   4       24.35       53.22     20.97 o 
   8   4   4      133.42       68.74     28.75 o 
  -9   5   4      123.51      161.49     31.81 o 
  -8   5   4     2403.09     2439.05     84.30 o 
  -7   5   4      131.75      144.61     25.18 o 
  -6   5   4       55.76      116.47     20.37 o 
  -5   5   4     6957.24     6711.38    132.27 o 
  -4   5   4    10274.00    10115.54    187.58 o 
  -3   5   4    31112.36    29624.77    587.86 o 
  -2   5   4     5789.20     5956.52     84.70 o 
  -1   5   4    24165.26    24153.26    388.69 o 
   0   5   4     3245.53     3093.14     45.12 o 
   1   5   4      700.62      649.11     47.41 o 
   2   5   4    27290.68    26619.57    523.50 o 
   3   5   4    12703.79    11715.48    230.40 o 
   4   5   4     8199.36     7606.49    133.67 o 
   5   5   4       50.05       60.71     16.29 o 
   6   5   4      589.32      727.52     35.51 o 
   7   5   4      388.52      325.37     37.27 o 
   8   5   4      401.65      266.35     57.03 o 
  -9   6   4     2306.51     2259.19     95.55 o 
  -8   6   4       11.28       39.43     21.10 o 
  -7   6   4     3768.08     3851.15    103.49 o 
  -6   6   4     3309.85     3043.92     82.63 o 
  -5   6   4     9343.15     8625.21    157.00 o 
  -4   6   4    25228.98    26357.06    522.69 o 
  -3   6   4     6066.01     5680.59    101.08 o 
  -2   6   4    19090.29    18531.52    312.94 o 
  -1   6   4      976.52     1006.35     16.33 o 
   0   6   4     7351.65     7228.66     79.29 o 
   1   6   4     4115.87     4218.57    260.62 o 
   2   6   4    39736.25    40030.52    870.29 o 
   3   6   4    24009.81    23222.47    461.87 o 
   4   6   4     1558.97     1617.90     58.02 o 
   5   6   4     2727.00     2705.05     79.23 o 
   6   6   4      302.37      277.60     28.27 o 
   7   6   4     1064.67     1048.50     49.71 o 
   8   6   4      468.14      664.54     54.86 o 
  -9   7   4        8.39       28.78     24.54 o 
  -8   7   4     3303.96     3220.06     99.66 o 
  -7   7   4      129.77      158.45     53.41 o 
  -6   7   4    11733.80    11748.60    261.22 o 
  -5   7   4     4644.56     4540.09     96.82 o 
  -4   7   4     5630.69     5674.08     93.23 o 
  -3   7   4    28631.30    27819.60    537.66 o 
  -2   7   4     3784.18     3743.07     51.82 o 
  -1   7   4    36853.57    36439.70    701.26 o 
   0   7   4      539.85      513.27      9.64 o 
   1   7   4    53475.75    55684.29   2014.70 o 
   2   7   4     6564.58     6359.54    133.11 o 
   3   7   4     1076.80      958.20     34.28 o 
   4   7   4    11403.15    11553.37    244.79 o 
   5   7   4     3531.94     3215.72    113.32 o 
   6   7   4     5437.23     5026.34    136.52 o 
   7   7   4       41.40       -3.48     31.73 o 
   8   7   4     1083.87     1287.71     91.98 o 
  -9   8   4     1209.39     1108.62    160.70 o 
  -8   8   4      356.01      230.21     33.68 o 
  -7   8   4     4414.12     3917.16    106.49 o 
  -6   8   4      362.15      603.21     38.18 o 
  -5   8   4     5727.95     5911.29    126.06 o 
  -4   8   4     3714.54     3734.27     65.64 o 
  -3   8   4       39.23       74.51     11.49 o 
  -2   8   4    29018.89    28192.07    472.65 o 
  -1   8   4     7118.65     7180.50     87.22 o 
   0   8   4    50476.48    51194.49   1311.20 o 
   1   8   4     1801.82     3129.86     97.10 o 
   2   8   4    14896.05    15572.62    229.82 o 
   3   8   4     3661.12     3479.93     62.89 o 
   4   8   4      539.70      552.61     24.58 o 
   5   8   4     9994.66    10349.91    212.71 o 
   6   8   4       11.25       29.94     25.39 o 
   7   8   4     2153.00     2184.01    110.59 o 
   8   8   4       31.98       69.64     31.29 o 
  -9   9   4       17.32       14.84     36.66 o 
  -8   9   4      295.86      257.02     28.78 o 
  -7   9   4     1299.07     1585.59     64.16 o 
  -6   9   4      118.67      117.76     24.43 o 
  -5   9   4       42.68       50.22     14.73 o 
  -4   9   4      976.72      993.57     27.94 o 
  -3   9   4     7114.57     6795.72     98.25 o 
  -2   9   4     2710.56     2694.16     70.48 o 
  -1   9   4      368.56      274.70     12.20 o 
   0   9   4      372.19      361.22     18.28 o 
   1   9   4      729.60      917.94     14.94 o 
   3   9   4     2319.71     2433.15    118.43 o 
   4   9   4     2082.07     2126.69     53.15 o 
   5   9   4        6.66       21.43     18.82 o 
   6   9   4      800.20      823.27     40.61 o 
   7   9   4       12.29        1.10     27.00 o 
  -9  10   4        0.17        8.39     27.28 o 
  -8  10   4       35.43       73.87     20.75 o 
  -7  10   4      910.37      746.93     53.67 o 
  -6  10   4        8.51       37.80     14.18 o 
  -5  10   4     1990.96     2030.08     50.41 o 
  -4  10   4      417.04      475.81     19.51 o 
  -3  10   4     3997.83     3841.79     57.21 o 
  -2  10   4       22.35       46.28      9.31 o 
  -1  10   4     3871.03     3819.31     48.49 o 
   0  10   4    26987.40    26586.70    398.81 o 
   1  10   4    13062.01    15629.82    703.54 o 
   2  10   4      274.38      566.26     26.78 o 
   3  10   4      369.86      313.44     14.73 o 
   4  10   4     1209.47     1248.47     43.92 o 
   5  10   4     1080.82     1168.01     40.84 o 
   6  10   4       75.36       59.12     24.47 o 
   7  10   4       71.88      112.52     31.66 o 
  -9  11   4        3.38       18.26     20.42 o 
  -8  11   4      696.32      738.73     78.05 o 
  -7  11   4       11.80       31.54     16.51 o 
  -6  11   4     1759.02     1833.42     47.79 o 
  -5  11   4     1839.67     1697.38     42.29 o 
  -4  11   4     2548.28     2722.95     54.37 o 
  -3  11   4      755.78      675.16     24.60 o 
  -2  11   4      868.54      796.70     20.76 o 
  -1  11   4    19141.05    17676.34    214.73 o 
   0  11   4      272.22      377.37     12.55 o 
   1  11   4     2536.27     2601.08     66.91 o 
   2  11   4     1600.26     2093.00     24.12 o 
   3  11   4      105.63       90.87      9.80 o 
   4  11   4     1321.01     1374.64     44.27 o 
   5  11   4       38.09       68.02     14.74 o 
   6  11   4     3961.40     3910.25    119.22 o 
   7  11   4       61.55       59.53     21.16 o 
  -9  12   4      973.11      839.96     63.96 o 
  -8  12   4       13.09      -12.59     22.99 o 
  -7  12   4     1700.78     1896.14     59.56 o 
  -6  12   4     3771.51     3410.39     84.19 o 
  -5  12   4     1519.46     1352.72     36.46 o 
  -4  12   4    13793.70    13972.94    242.08 o 
  -3  12   4     4264.68     4128.27    137.17 o 
  -2  12   4     7902.95     7336.21    101.75 o 
  -1  12   4      240.64      231.54     10.04 o 
   0  12   4     5909.80     5489.57    100.91 o 
   1  12   4    12133.08    11497.10    160.14 o 
   2  12   4     5607.68     5670.65     65.45 o 
   3  12   4     9267.82     9118.52    135.11 o 
   4  12   4     2948.06     3099.46     49.03 o 
   5  12   4     4368.47     4407.65    103.12 o 
   6  12   4       93.38       72.25     17.34 o 
   7  12   4      733.75      617.22     65.41 o 
  -8  13   4     1354.96     1123.89     54.92 o 
  -7  13   4       62.89       82.98     21.22 o 
  -6  13   4     1605.53     1465.61     48.17 o 
  -5  13   4    18360.01    18313.62    375.41 o 
  -4  13   4     3805.02     4288.57    126.63 o 
  -3  13   4     8892.44     8207.63    194.99 o 
  -2  13   4      939.18      913.72     34.40 o 
  -1  13   4    12307.04    12303.92    147.68 o 
   0  13   4      345.26      316.56     19.68 o 
   1  13   4     6011.91     5760.96     79.56 o 
   2  13   4    35319.26    36368.66    751.22 o 
   3  13   4     4704.17     4547.28     54.82 o 
   4  13   4     4943.36     5081.98     76.66 o 
   5  13   4       93.03       99.96     22.93 o 
   6  13   4     1542.13     1489.15     96.02 o 
   7  13   4      818.33      957.31    138.90 o 
  -8  14   4       91.47      148.08     26.20 o 
  -7  14   4     3810.64     3233.17    105.59 o 
  -6  14   4     1422.79     1613.92     68.27 o 
  -5  14   4     3761.35     4294.66     93.67 o 
  -4  14   4     6720.74     6775.77    105.44 o 
  -3  14   4      250.95      291.69     15.36 o 
  -2  14   4    13508.90    13682.40    211.14 o 
  -1  14   4       81.26       78.13      8.41 o 
   0  14   4    26395.12    26737.88    470.76 o 
   1  14   4     6889.90     6837.87     93.78 o 
   2  14   4     7116.07     6873.80    138.54 o 
   3  14   4     9617.23     9407.02    229.72 o 
   4  14   4      190.26      181.47     14.34 o 
   5  14   4     3320.45     3332.72    130.80 o 
   6  14   4       51.67       37.82     37.60 o 
   7  14   4     1646.91     1620.62    129.22 o 
  -8  15   4     2363.05     2097.80    228.67 o 
  -7  15   4      308.52      285.83     28.64 o 
  -6  15   4     2334.09     2442.32     62.53 o 
  -5  15   4      454.28      401.65     25.25 o 
  -4  15   4       48.57       57.30     10.96 o 
  -3  15   4     2406.99     2363.05     56.44 o 
  -2  15   4     2055.70     1900.46     30.14 o 
  -1  15   4    33525.84    33579.24    529.54 o 
   0  15   4      240.79      304.75     16.23 o 
   1  15   4     8643.75     8324.13    127.76 o 
   2  15   4      487.95      552.05     28.99 o 
   3  15   4       69.86       87.82     37.79 o 
   4  15   4     1844.62     2078.15     93.31 o 
   5  15   4      310.66      247.70     21.18 o 
   6  15   4     4644.48     4672.10    196.04 o 
   7  15   4        1.22      -25.78     44.52 o 
  -8  16   4      361.01      329.50     62.06 o 
  -7  16   4      458.13      511.55     38.19 o 
  -6  16   4      311.50      196.15     26.68 o 
  -5  16   4      652.81      592.35     38.83 o 
  -4  16   4     1860.56     1824.38     62.92 o 
  -3  16   4      175.43      235.19     15.27 o 
  -2  16   4     2428.08     2393.93     38.50 o 
  -1  16   4      203.11      189.03     15.59 o 
   0  16   4     3004.70     2788.90     40.54 o 
   1  16   4      622.29      703.72     16.03 o 
   2  16   4        0.93      638.32     60.68 o 
   3  16   4      356.10      568.58     90.36 o 
   4  16   4       94.69      291.58    163.10 o 
   5  16   4      649.18      792.43     70.10 o 
   6  16   4       12.26       13.25     35.81 o 
   7  16   4       65.68      110.40     56.17 o 
  -8  17   4      145.29      131.35     55.22 o 
  -7  17   4        3.04       -2.03     13.46 o 
  -6  17   4     1574.23     1721.19     97.19 o 
  -5  17   4      723.36      722.35     24.06 o 
  -4  17   4      577.84      559.53     31.70 o 
  -3  17   4     1565.58     1504.59     39.25 o 
  -2  17   4       92.06      105.79     11.11 o 
  -1  17   4     4011.44     3989.88     53.78 o 
   0  17   4      738.50      703.42     33.87 o 
   1  17   4     2744.92     2375.77     44.92 o 
   2  17   4        0.07     1047.55    122.05 o 
   3  17   4      938.54      934.67     41.49 o 
   4  17   4      197.27      233.56     38.07 o 
   5  17   4      655.93      622.26     59.21 o 
   6  17   4      545.07      514.77     62.03 o 
   7  17   4       25.36       44.31     60.19 o 
  -8  18   4      120.77      155.40     52.35 o 
  -7  18   4     2624.21     2281.25    222.55 o 
  -6  18   4      977.85     1040.38     80.04 o 
  -5  18   4     3915.65     3866.29    177.44 o 
  -4  18   4      609.64      673.77     30.38 o 
  -3  18   4        4.40       13.01     11.48 o 
  -2  18   4    10189.83     9916.75    142.43 o 
  -1  18   4     1844.29     1840.03     32.85 o 
   0  18   4    17166.93    16660.64    245.54 o 
   1  18   4      156.36      338.70     28.86 o 
   2  18   4      451.38      571.99     39.27 o 
   3  18   4     1794.56     1859.09     64.62 o 
   4  18   4      124.49      144.76     39.66 o 
   5  18   4     2102.36     2353.75    123.48 o 
   6  18   4      234.42      270.31     52.24 o 
  -8  19   4     1294.46     1449.18    111.01 o 
  -7  19   4     1225.87     1271.57     93.58 o 
  -6  19   4     2277.59     2563.76    118.40 o 
  -5  19   4     2140.01     2228.77     96.64 o 
  -4  19   4     1460.58     1487.94     43.08 o 
  -3  19   4     8832.71     8947.27    171.28 o 
  -2  19   4      502.32      534.44     20.79 o 
  -1  19   4    15803.82    15995.14    223.68 o 
   0  19   4     2248.83     2185.78     75.22 o 
   1  19   4     7052.29     6421.90     90.31 o 
   2  19   4     5499.77     5482.04    121.51 o 
   3  19   4      147.99      233.58     27.67 o 
   4  19   4     8095.88     8350.86    218.34 o 
   5  19   4       72.36       55.97     38.29 o 
   6  19   4     1157.04     1440.61    108.75 o 
  -7  20   4     1164.87     1391.73     97.32 o 
  -6  20   4     2281.14     2395.70    117.55 o 
  -5  20   4     2429.01     2585.87     94.02 o 
  -4  20   4     8644.86     9256.27    243.07 o 
  -3  20   4     1419.89     1813.49    131.42 o 
  -2  20   4     7713.58     7795.26    142.14 o 
  -1  20   4      520.17      522.26     18.26 o 
   0  20   4     4829.05     4903.28     68.05 o 
   1  20   4     5606.08     5406.96    136.07 o 
   2  20   4     4620.99     4867.92    124.77 o 
   3  20   4    16307.01    16424.60    402.74 o 
   4  20   4     1791.73     1939.61     85.64 o 
   5  20   4      826.36      862.77     71.59 o 
   6  20   4       70.89      105.89     49.70 o 
  -7  21   4       99.97       95.09     42.75 o 
  -6  21   4     1160.97     1265.13    122.25 o 
  -5  21   4     4246.21     4691.36    142.50 o 
  -4  21   4     2695.50     2778.71    127.26 o 
  -3  21   4     5782.32     5641.90    133.96 o 
  -2  21   4     1156.07     1132.60     44.56 o 
  -1  21   4     1332.97     1434.99     28.57 o 
   0  21   4      168.98      194.67     15.22 o 
   1  21   4     6179.88     5907.37    145.93 o 
   2  21   4     6827.20     6673.83    149.91 o 
   3  21   4     3843.65     3728.70    115.44 o 
   4  21   4     2605.01     2972.12     98.22 o 
   5  21   4      138.57      152.43     34.56 o 
   6  21   4      492.08      276.76    134.11 o 
  -7  22   4      582.73      564.07     91.53 o 
  -6  22   4      242.14      283.51     43.25 o 
  -5  22   4      103.75      178.13     40.90 o 
  -4  22   4      299.45      237.53     25.40 o 
  -3  22   4      197.83      180.72     17.29 o 
  -2  22   4     1157.42     1113.00     28.88 o 
  -1  22   4     2012.84     2075.09     37.54 o 
   0  22   4     7036.44     6907.61    104.89 o 
   1  22   4      100.46      405.74    107.86 o 
   2  22   4      549.46      638.17     45.33 o 
   3  22   4       91.36      100.71     25.09 o 
   4  22   4        5.05       -2.34     26.30 o 
   5  22   4      911.64     1000.04     71.48 o 
   6  22   4        5.96       41.50     35.28 o 
  -7  23   4      146.45      108.65     47.73 o 
  -6  23   4        8.52        2.86     24.86 o 
  -5  23   4      210.07      291.62     38.75 o 
  -4  23   4      124.19      119.35     10.55 o 
  -3  23   4      996.22      948.60     36.03 o 
  -2  23   4     3288.71     3086.65     99.71 o 
  -1  23   4     4609.01     4212.34     67.32 o 
   0  23   4      978.46      867.16     31.86 o 
   1  23   4       16.62       23.69     35.08 o 
   2  23   4     1670.86     2243.32    104.73 o 
   3  23   4      416.01      431.83     39.17 o 
   4  23   4        0.30       13.41     24.30 o 
   5  23   4        6.29       22.78     26.51 o 
  -7  24   4      263.07      255.01     54.48 o 
  -6  24   4       51.33       81.58     38.11 o 
  -5  24   4      654.45      743.41     59.00 o 
  -4  24   4      456.99      384.69     48.67 o 
  -3  24   4      471.25      397.31     21.38 o 
  -2  24   4     1415.79     1450.93     56.69 o 
  -1  24   4       18.99       32.39     10.89 o 
   0  24   4     1256.28     1187.28     32.41 o 
   1  24   4      887.16     1486.00    216.62 o 
   2  24   4      775.72      924.58     52.39 o 
   3  24   4      743.50      766.56     54.47 o 
   4  24   4       48.07       61.50     29.82 o 
   5  24   4      578.30      606.08     78.17 o 
  -6  25   4     1310.69     1598.27     95.70 o 
  -5  25   4        1.94       -6.79     26.01 o 
  -4  25   4      466.14      424.39     46.23 o 
  -3  25   4     2577.46     2431.59    101.68 o 
  -2  25   4        3.82       15.31     11.87 o 
  -1  25   4    11151.06    10309.21    161.19 o 
   0  25   4      605.23      683.10     35.78 o 
   1  25   4     4658.25     4591.14    125.89 o 
   2  25   4        4.25      162.49     54.50 o 
   3  25   4        0.37       -0.31     18.72 o 
   4  25   4     2955.54     2984.80    110.84 o 
   5  25   4       93.77      107.55     36.01 o 
  -6  26   4      299.05      303.88     58.45 o 
  -5  26   4     1354.22     1409.23     82.23 o 
  -4  26   4     1773.38     2038.94     88.62 o 
  -3  26   4        3.57       22.66     10.10 o 
  -2  26   4     3635.53     3350.24     97.65 o 
  -1  26   4     1535.19     1574.72     36.47 o 
   0  26   4     9301.68     8601.72    243.03 o 
   1  26   4     1064.81     1017.43     51.42 o 
   2  26   4     1985.49     2076.43    116.38 o 
   3  26   4     2085.38     2244.16     91.25 o 
   4  26   4       33.85       15.12     25.41 o 
   5  26   4     3247.52     3276.86    143.15 o 
  -6  27   4     1594.96     1666.22    100.97 o 
  -5  27   4     2354.45     2449.20    113.38 o 
  -4  27   4      691.79      955.37     63.45 o 
  -3  27   4     5627.57     5472.60    240.25 o 
  -2  27   4        3.63        9.87     13.44 o 
  -1  27   4      668.40      683.17     26.22 o 
   0  27   4      454.55      426.46     16.48 o 
   1  27   4     4252.00     4209.06    154.40 o 
   2  27   4     2793.73     2854.89    111.44 o 
   3  27   4      950.89     1118.66     98.65 o 
   4  27   4     3640.46     3767.15    154.68 o 
  -5  28   4      770.84      899.11     65.42 o 
  -4  28   4     5086.61     5456.01    176.57 o 
  -3  28   4      963.95     1001.19    105.01 o 
  -2  28   4     1096.82     1006.02     38.81 o 
  -1  28   4       20.52       10.83      9.59 o 
   0  28   4      205.93      174.61     26.39 o 
   1  28   4      912.60      924.06     58.68 o 
   2  28   4     1627.91     1774.45    213.87 o 
   3  28   4     2271.54     2567.56    118.75 o 
   4  28   4      723.66      863.95     64.56 o 
  -5  29   4       32.51       82.85     37.05 o 
  -4  29   4       44.40       18.57     29.15 o 
  -3  29   4     1651.73     1648.36     78.88 o 
  -2  29   4       58.94       85.73     14.33 o 
  -1  29   4      171.23      182.48     17.23 o 
   0  29   4       68.79       37.38     16.01 o 
   1  29   4       35.07       37.69     23.85 o 
   2  29   4       46.99      104.27     48.12 o 
   3  29   4      310.43      268.26     47.80 o 
  -4  30   4     1027.13     1196.84     74.41 o 
  -3  30   4      398.49      408.33     39.81 o 
  -2  30   4      266.43      228.69     33.13 o 
  -1  30   4      138.11      120.82     14.59 o 
   0  30   4       41.86       14.73     19.91 o 
   1  30   4     1020.89     1035.89     68.96 o 
   2  30   4       36.68       56.92     34.37 o 
   3  30   4      624.83      551.52     82.24 o 
  -4  31   4      423.54      362.88     77.87 o 
  -3  31   4     1506.89     1568.86     81.91 o 
  -2  31   4      526.57      424.73     40.93 o 
  -1  31   4     1010.35      920.54     40.61 o 
   0  31   4      225.00      230.79     32.52 o 
   1  31   4      167.27      160.37     35.44 o 
   2  31   4     2455.65     2620.92    188.85 o 
  -3  32   4       45.97       47.62     26.68 o 
  -2  32   4     3355.91     2971.29    165.41 o 
  -1  32   4       16.58       16.67     25.07 o 
   0  32   4     3678.65     3659.95    109.41 o 
   1  32   4      732.94      763.33     63.57 o 
   2  32   4      564.72      500.60     57.61 o 
  -2  33   4       79.00       27.47     20.13 o 
  -1  33   4     4294.16     4106.13    205.16 o 
   0  33   4        3.72       64.12     27.99 o 
   1  33   4     2270.64     2187.99    105.33 o 
  -9   1   5      181.84      152.21     90.96 o 
  -8   1   5      288.90      377.76     52.81 o 
  -7   1   5      266.16      374.32     32.16 o 
  -6   1   5     7317.66     7344.15    165.47 o 
  -5   1   5      139.46      153.84     19.61 o 
  -4   1   5        2.83       53.84     16.79 o 
  -3   1   5    11289.90    11083.29    188.87 o 
  -2   1   5     4595.96     4128.66     67.55 o 
  -1   1   5    13007.64    11981.44    174.08 o 
   0   1   5      212.22      282.79     15.76 o 
   1   1   5    25571.04    26016.71    538.19 o 
   2   1   5      126.01      193.85     18.69 o 
   3   1   5      404.57      363.08     21.77 o 
   4   1   5     6202.62     5830.60    116.29 o 
   5   1   5      929.97      902.10     44.52 o 
   6   1   5     1413.80     1703.90     69.18 o 
   7   1   5        0.12       26.04     21.15 o 
  -9   2   5     1033.05     1065.14     59.55 o 
  -8   2   5      128.05      208.47     30.10 o 
  -7   2   5     3402.19     3600.87    136.83 o 
  -6   2   5      166.35      221.60     26.61 o 
  -5   2   5     9235.71     9257.01    202.72 o 
  -4   2   5     4134.47     3974.78     82.49 o 
  -3   2   5     4095.20     4031.85     77.20 o 
  -2   2   5    18455.13    16406.54    267.70 o 
  -1   2   5     4714.71     4885.28     57.02 o 
   0   2   5    20370.77    21470.55    503.23 o 
   1   2   5      361.03      946.94     22.73 o 
   2   2   5     5778.47     5255.50    125.25 o 
   3   2   5     7435.35     7190.38    172.85 o 
   4   2   5      235.95      254.51     32.14 o 
   5   2   5     4786.34     4753.50    118.15 o 
   6   2   5      312.20      299.65     33.65 o 
   7   2   5     2240.57     2169.89     77.02 o 
  -9   3   5       49.97      105.29     58.82 o 
  -8   3   5     2230.58     2085.34     84.43 o 
  -7   3   5     1618.24     1745.53     64.18 o 
  -6   3   5     3273.83     3073.80     77.19 o 
  -5   3   5     1662.75     1594.81     56.32 o 
  -4   3   5      612.63      549.03     23.66 o 
  -3   3   5    53766.46    52865.07   1290.97 o 
  -2   3   5    17636.52    17126.84    276.66 o 
  -1   3   5    40306.93    40531.07    749.85 o 
   0   3   5    41646.73    43075.80    814.46 o 
   1   3   5    14129.25    14407.26    250.96 o 
   2   3   5    23725.67    23320.98    487.15 o 
   3   3   5     3593.46     3280.88     70.95 o 
   4   3   5     6015.83     5909.16    151.64 o 
   5   3   5      111.68       53.71     16.93 o 
   6   3   5     2766.28     2750.26     81.54 o 
   7   3   5     1127.75     1398.19     92.06 o 
  -9   4   5     2603.89     2646.43    187.05 o 
  -8   4   5        0.44       28.74     20.75 o 
  -7   4   5      985.84      797.53     39.91 o 
  -6   4   5     7255.62     7937.75    174.36 o 
  -5   4   5     1822.74     2094.65     93.95 o 
  -4   4   5    39735.76    38561.77    867.99 o 
  -3   4   5    32149.40    31850.92    645.22 o 
  -2   4   5    23568.24    23573.53    422.71 o 
  -1   4   5      563.84      514.91     29.10 o 
   0   4   5     2058.75     2142.20     28.96 o 
   1   4   5    34006.84    34185.93    805.71 o 
   2   4   5     8616.75     8121.79    139.99 o 
   3   4   5    14357.51    13646.62    279.69 o 
   4   4   5     3083.09     2908.17     74.66 o 
   5   4   5     5782.69     5812.68    141.87 o 
   6   4   5       14.13       39.09     42.36 o 
   7   4   5      691.33      717.86     56.59 o 
  -9   5   5       40.06       44.45     31.07 o 
  -8   5   5      972.79     1027.55     56.53 o 
  -7   5   5      722.59      815.90     40.21 o 
  -6   5   5     2575.22     2750.81     76.30 o 
  -5   5   5     5496.52     5661.88    155.73 o 
  -4   5   5     2109.39     2007.10     48.19 o 
  -3   5   5    10403.59     9945.30    170.30 o 
  -2   5   5      613.31      766.70     20.90 o 
  -1   5   5     6166.20     5846.11     84.96 o 
   0   5   5     9156.42     9332.91    111.90 o 
   1   5   5    21238.01    23434.18    483.71 o 
   2   5   5     1031.25      899.46     27.92 o 
   3   5   5      667.08      760.41     36.51 o 
   4   5   5    10377.76     9541.10    207.40 o 
   5   5   5        2.14       49.23     19.67 o 
   6   5   5      288.49      247.70     31.19 o 
   7   5   5      259.34      397.18     48.90 o 
  -9   6   5      189.15      130.24     32.74 o 
  -8   6   5      295.91      371.02     37.86 o 
  -7   6   5     2591.59     3011.84     89.79 o 
  -6   6   5      208.97      100.50     25.31 o 
  -5   6   5      837.49      749.31     32.72 o 
  -4   6   5      463.56      619.39     54.18 o 
  -3   6   5     4253.17     3993.02     67.34 o 
  -2   6   5     4070.04     3914.79     60.32 o 
  -1   6   5     2525.27     2498.16     30.65 o 
   0   6   5    13112.41    13258.65    165.86 o 
   1   6   5     2489.84     2567.54     56.10 o 
   2   6   5     4898.43     5045.93    107.46 o 
   3   6   5      258.39      278.33     18.98 o 
   4   6   5     3975.39     3719.48     86.02 o 
   5   6   5     4097.94     3838.05    102.94 o 
   6   6   5        1.04        0.02     16.88 o 
   7   6   5      120.45      165.21     37.63 o 
  -9   7   5       14.22       -6.28     22.82 o 
  -8   7   5       21.86       43.29     27.68 o 
  -7   7   5      162.21      111.39     29.25 o 
  -6   7   5      189.16      116.73     24.33 o 
  -5   7   5     4274.03     4159.78     99.77 o 
  -4   7   5     4005.10     3646.54     71.82 o 
  -3   7   5     1793.89     1787.60     43.04 o 
  -2   7   5      111.34       76.93     11.35 o 
  -1   7   5     1121.77     1083.73     17.70 o 
   0   7   5      871.74      902.27     44.53 o 
   1   7   5     2845.34     3383.81     72.55 o 
   2   7   5    11434.64    11569.45    172.61 o 
   3   7   5     2834.50     2828.87     55.44 o 
   4   7   5      562.69      550.83     26.64 o 
   5   7   5       10.38        3.81     15.18 o 
   6   7   5        1.91       -3.13     15.48 o 
   7   7   5      341.88      380.53     55.97 o 
  -9   8   5      539.74      453.99     52.34 o 
  -8   8   5       79.02      153.93     29.22 o 
  -7   8   5     3864.77     4308.33    117.76 o 
  -6   8   5      696.41      662.91     36.84 o 
  -5   8   5     4850.64     4629.59    104.15 o 
  -4   8   5    14377.36    14368.87    259.81 o 
  -3   8   5     3193.37     3003.74     48.61 o 
  -2   8   5    14233.65    14474.02    200.76 o 
  -1   8   5       96.69      111.63      9.43 o 
   0   8   5    18241.73    17820.83    237.91 o 
   2   8   5     3597.23     3784.48     95.46 o 
   3   8   5     4634.82     4800.93    105.09 o 
   4   8   5       92.57      100.58     16.41 o 
   5   8   5     5226.78     5273.16    118.02 o 
   6   8   5       21.09        6.04     27.05 o 
   7   8   5     1322.31     1160.24     66.52 o 
  -9   9   5       55.98       39.29     37.08 o 
  -8   9   5     4226.51     4274.43    143.81 o 
  -7   9   5      313.41      256.50     26.87 o 
  -6   9   5     6975.84     6498.45    134.52 o 
  -5   9   5     4091.80     4191.21    136.46 o 
  -4   9   5     1363.32     1229.91     31.27 o 
  -3   9   5      632.91      695.88     24.02 o 
  -2   9   5    10538.87    10094.67    132.89 o 
  -1   9   5   100014.32   111365.15   3235.43 o 
   0   9   5      858.27      729.59     17.75 o 
   1   9   5    21450.27    22206.09    362.33 o 
   2   9   5    10312.93    10829.64    237.00 o 
   3   9   5       35.02       23.14     10.00 o 
   4   9   5     5575.00     5586.40    118.97 o 
   5   9   5      745.81      953.49    122.43 o 
   6   9   5     7636.51     8011.17    204.27 o 
   7   9   5       76.98      104.73     38.86 o 
  -9  10   5     1396.54     1489.68     78.94 o 
  -8  10   5      124.09      155.81     39.52 o 
  -7  10   5     6433.18     6099.50    140.07 o 
  -6  10   5     6458.47     6300.91    130.38 o 
  -5  10   5     1911.48     1921.14     56.19 o 
  -4  10   5     6449.76     5928.53    111.23 o 
  -3  10   5     5398.75     5347.46     81.75 o 
  -2  10   5     4920.94     4400.90     93.07 o 
  -1  10   5     2535.28     2535.59     42.57 o 
   0  10   5    54425.37    56227.31   1109.70 o 
   1  10   5    22116.93    23078.66    375.50 o 
   2  10   5     1031.94     1129.16     48.13 o 
   3  10   5     6403.33     6174.08     97.79 o 
   4  10   5      247.56      257.13     22.02 o 
   5  10   5     6450.20     6341.69    136.99 o 
   6  10   5        2.47       16.08     34.58 o 
   7  10   5     1209.76     1145.82    124.01 o 
  -9  11   5      149.01      147.70     32.56 o 
  -8  11   5     2188.11     2167.69     84.52 o 
  -7  11   5      102.54      137.43     26.46 o 
  -6  11   5      185.73      211.60     26.22 o 
  -5  11   5    14864.94    14859.04    328.26 o 
  -4  11   5     2583.90     2350.92     63.74 o 
  -3  11   5     3767.46     3621.69     52.18 o 
  -2  11   5    12556.43    13638.80    208.03 o 
  -1  11   5    14874.54    14542.54    209.65 o 
   0  11   5     4616.46     4157.42     47.81 o 
   1  11   5     5854.65     6384.57    127.43 o 
   2  11   5    34506.04    33852.23    631.38 o 
   3  11   5     4161.55     4291.35     69.71 o 
   4  11   5     1583.84     1677.04     41.64 o 
   5  11   5      422.39      405.94     32.53 o 
   6  11   5     1828.56     1582.01     92.73 o 
   7  11   5      809.58     1126.73    127.87 o 
  -9  12   5      169.19      123.50     26.06 o 
  -8  12   5       64.12       92.10     22.61 o 
  -7  12   5      494.22      572.20     45.43 o 
  -6  12   5     1226.01     1115.65     36.80 o 
  -5  12   5       21.74       55.42     25.09 o 
  -4  12   5     8861.13     8607.69    181.82 o 
  -3  12   5      460.84      526.92     21.68 o 
  -2  12   5      811.26      895.28     22.92 o 
  -1  12   5     2364.68     2428.34     33.85 o 
   0  12   5     1136.37      920.90     19.78 o 
   1  12   5     8765.61     9327.01    131.40 o 
   2  12   5      758.37      823.70     17.17 o 
   3  12   5     6931.35     6768.78    104.95 o 
   4  12   5      478.30      567.27     23.01 o 
   5  12   5      160.63      178.82     14.00 o 
   6  12   5      187.54      165.25     23.27 o 
   7  12   5      405.24      342.40     84.07 o 
  -9  13   5      261.76      209.07     33.63 o 
  -8  13   5       69.98       59.76     27.10 o 
  -7  13   5       21.26       51.03     18.10 o 
  -6  13   5      771.74      798.46     30.60 o 
  -5  13   5      163.47      186.67     37.00 o 
  -4  13   5      934.85      931.52     35.30 o 
  -3  13   5       57.76       88.67     12.51 o 
  -2  13   5     2364.62     2445.63     39.95 o 
  -1  13   5      113.73      120.76     12.70 o 
   0  13   5     1634.82     1451.80     76.43 o 
   1  13   5     1138.33     1510.79     31.67 o 
   2  13   5      129.78      129.08      7.80 o 
   3  13   5       95.14      112.20     10.29 o 
   4  13   5       57.10       90.59     10.98 o 
   5  13   5       24.54       33.14     11.65 o 
   6  13   5      376.68      413.52     59.50 o 
   7  13   5       61.70       89.30     61.92 o 
  -8  14   5       93.44      117.78     31.05 o 
  -7  14   5       48.20       34.27     17.27 o 
  -6  14   5      243.50      289.78     20.85 o 
  -5  14   5      319.16      311.90     20.29 o 
  -4  14   5     5805.67     5398.57     89.69 o 
  -3  14   5     1780.96     1746.11     38.68 o 
  -2  14   5      107.80      116.91     13.67 o 
  -1  14   5       29.49       31.93      6.86 o 
   0  14   5     1385.83     1712.81     46.55 o 
   1  14   5     2121.56     3008.68    103.00 o 
   2  14   5     2301.25     2310.54     27.24 o 
   3  14   5     5420.31     5523.85     70.79 o 
   4  14   5      502.05      451.12     19.01 o 
   5  14   5        8.75       23.43     14.66 o 
   6  14   5      371.15      359.55     58.38 o 
   7  14   5       15.40       78.58     84.66 o 
  -8  15   5      976.32     1010.87     84.79 o 
  -7  15   5      336.30      235.20     21.79 o 
  -6  15   5     2595.60     2536.72     91.22 o 
  -5  15   5     1080.03     1147.11     33.06 o 
  -4  15   5     1124.91     1142.55     50.07 o 
  -3  15   5    10742.28    10388.38    171.11 o 
  -2  15   5      137.66      138.83     13.54 o 
  -1  15   5     5769.02     5682.75     69.62 o 
   0  15   5      117.55      783.03     77.68 o 
   1  15   5     4655.58     4591.84     74.24 o 
   2  15   5    11142.60    11508.86    137.89 o 
   3  15   5     2689.70     3069.20    112.27 o 
   4  15   5     6952.25     6397.59    284.45 o 
   5  15   5      687.45      949.03     96.40 o 
   6  15   5      464.63      500.73     68.81 o 
   7  15   5      287.89      386.44     95.23 o 
  -8  16   5      503.31      555.63     78.80 o 
  -7  16   5     3039.99     3243.89    200.08 o 
  -6  16   5     2514.43     2119.81     86.52 o 
  -5  16   5     4087.20     3938.41    114.41 o 
  -4  16   5     3345.89     3711.38    107.03 o 
  -3  16   5       59.11       60.43     12.39 o 
  -2  16   5    22633.59    22019.92    354.18 o 
  -1  16   5     3534.43     3265.09     48.97 o 
   0  16   5    18346.07    17468.09    258.34 o 
   1  16   5      479.98     1121.48     59.07 o 
   2  16   5      821.73      854.59     58.29 o 
   3  16   5    11906.01    12259.58    260.16 o 
   4  16   5      158.88       95.87     34.88 o 
   5  16   5     5409.31     5303.64    185.21 o 
   6  16   5      360.52      553.09     64.22 o 
  -8  17   5     2622.62     2870.75    153.03 o 
  -7  17   5     1901.90     1579.34    140.75 o 
  -6  17   5     2243.40     2152.51     80.54 o 
  -5  17   5      329.86      410.76     30.37 o 
  -4  17   5     1930.12     2023.17    108.16 o 
  -3  17   5     8568.49     8454.11    151.25 o 
  -2  17   5     1376.81     1251.26     32.12 o 
  -1  17   5    35234.65    34047.57    572.65 o 
   0  17   5      828.66      814.10     21.65 o 
   1  17   5     8614.78     8341.91    126.87 o 
   2  17   5     2557.33     2341.49     80.28 o 
   3  17   5      531.66      436.55     36.63 o 
   4  17   5     2176.72     2441.94    112.20 o 
   5  17   5      588.99      633.43     70.66 o 
   6  17   5     2592.98     2717.34    149.85 o 
  -8  18   5      288.86      302.63     68.50 o 
  -7  18   5      544.49      442.23     47.82 o 
  -6  18   5      812.12      866.00     74.22 o 
  -5  18   5     1069.85     1464.28     60.41 o 
  -4  18   5     3976.99     3750.55    101.01 o 
  -3  18   5     1742.10     1577.43     47.92 o 
  -2  18   5    10344.95    10458.98    164.80 o 
  -1  18   5      255.17      244.83     15.49 o 
   0  18   5     3201.14     2941.60     45.65 o 
   1  18   5     4451.45     4924.26     73.82 o 
   2  18   5     4139.24     4083.65    114.56 o 
   3  18   5     5895.70     6310.94    145.50 o 
   4  18   5      536.68      628.53     47.13 o 
   5  18   5      656.30      850.13     78.43 o 
   6  18   5       25.17       79.21    117.60 o 
  -8  19   5       43.60       60.33     43.03 o 
  -7  19   5        2.29      -15.16     32.84 o 
  -6  19   5      132.22      104.35     19.03 o 
  -5  19   5     2579.44     2480.81    150.90 o 
  -4  19   5     2511.95     2472.24     66.99 o 
  -3  19   5     5674.66     5669.98    120.58 o 
  -2  19   5      431.83      450.09     19.65 o 
  -1  19   5      567.30      608.78     24.48 o 
   0  19   5      303.38      514.06     81.63 o 
   1  19   5       57.21      379.39     40.16 o 
   2  19   5     5084.40     5206.07    132.93 o 
   3  19   5     4081.41     4238.88    122.52 o 
   4  19   5     1127.68     1321.54     58.81 o 
   5  19   5       40.87       58.79     39.44 o 
   6  19   5       39.99      138.12     70.77 o 
  -7  20   5      446.72      516.68     64.52 o 
  -6  20   5      447.89      478.86     60.21 o 
  -5  20   5        4.20       -4.23     11.83 o 
  -4  20   5        7.24       36.30     11.89 o 
  -3  20   5       90.78       72.54     15.37 o 
  -2  20   5       92.76      132.23     14.02 o 
  -1  20   5      125.71      110.43     13.18 o 
   0  20   5     1508.82     1534.98     58.91 o 
   1  20   5     1654.49     1666.79     64.62 o 
   2  20   5      948.92      934.65     50.94 o 
   3  20   5        1.86      -10.11     18.93 o 
   4  20   5       37.11       23.15     21.44 o 
   5  20   5      171.77      171.95     35.51 o 
   6  20   5        4.21       -3.62     45.56 o 
  -7  21   5       27.53        0.17     35.39 o 
  -6  21   5     1907.77     1883.31    133.68 o 
  -5  21   5     2021.82     1993.33    108.48 o 
  -4  21   5       45.20       33.82     12.06 o 
  -3  21   5     2976.29     2880.83     59.82 o 
  -2  21   5     4224.54     4061.48     75.99 o 
  -1  21   5      789.64      730.65     26.58 o 
   0  21   5      992.48     1151.65     66.23 o 
   1  21   5     1870.71     1975.19     86.15 o 
   2  21   5     7061.13     7041.58    183.38 o 
   3  21   5      370.69      429.54     42.18 o 
   4  21   5      648.89      790.66     73.13 o 
   5  21   5      227.66      264.12     37.96 o 
   6  21   5       13.02      -33.15     33.95 o 
  -7  22   5     1088.67     1233.76    107.12 o 
  -6  22   5     1586.36     1685.23     87.39 o 
  -5  22   5     1440.78     1310.45     74.98 o 
  -4  22   5     7663.19     7534.55    361.03 o 
  -3  22   5      553.91      664.40     38.27 o 
  -2  22   5     2769.20     2655.17     52.12 o 
  -1  22   5       69.15       48.47     13.12 o 
   0  22   5     6764.91     6038.42     90.91 o 
   1  22   5     6692.13     6937.74    185.77 o 
   2  22   5     1786.76     1847.98    112.77 o 
   3  22   5     5413.97     5505.11    175.09 o 
   4  22   5      685.17      800.03     54.42 o 
   5  22   5      700.72      792.97     60.56 o 
  -7  23   5      427.10      390.62     55.39 o 
  -6  23   5     2855.28     3140.22    134.95 o 
  -5  23   5     2034.28     2368.55     91.38 o 
  -4  23   5        8.25       32.04     11.71 o 
  -3  23   5     6735.80     6611.63    174.89 o 
  -2  23   5      464.41      426.52     19.39 o 
  -1  23   5    13987.99    13499.13    205.30 o 
   0  23   5     3596.82     3290.20     62.09 o 
   1  23   5     7774.99     7201.59    174.09 o 
   2  23   5     2781.05     2734.59    114.46 o 
   3  23   5       30.91       15.50     22.66 o 
   4  23   5     2650.96     2733.62     98.92 o 
   5  23   5        3.79        9.31     36.51 o 
  -7  24   5     1814.53     1948.07    107.86 o 
  -6  24   5      850.19      987.84     70.17 o 
  -5  24   5      801.30     1020.83     81.50 o 
  -4  24   5      179.68      118.42     15.20 o 
  -3  24   5       86.71       87.69     17.07 o 
  -2  24   5     7696.88     7516.62    158.94 o 
  -1  24   5      121.35      125.43     13.05 o 
   0  24   5    11957.13    11355.74    184.01 o 
   1  24   5     2503.65     2262.09     72.46 o 
   2  24   5       27.48       38.15     24.56 o 
   3  24   5      366.89      429.25     42.54 o 
   4  24   5        0.67       -2.14     25.53 o 
   5  24   5     3481.01     3623.49    155.22 o 
  -6  25   5     1075.35     1208.10     78.21 o 
  -5  25   5      523.88      565.66     57.60 o 
  -4  25   5        7.64       18.40     10.88 o 
  -3  25   5      297.93      310.18     23.37 o 
  -2  25   5      272.97      298.59     22.98 o 
  -1  25   5     2617.04     2462.45     46.49 o 
   0  25   5     1104.24     1091.18     93.39 o 
   1  25   5     1410.98     1480.05     57.99 o 
   2  25   5       97.94       71.21     32.32 o 
   3  25   5       63.71       60.90     30.40 o 
   4  25   5     1137.86     1217.36    106.22 o 
   5  25   5       83.23       85.22     38.14 o 
  -6  26   5      243.09      279.38     51.92 o 
  -5  26   5       36.20       45.79     29.67 o 
  -4  26   5      918.48      981.06     60.69 o 
  -3  26   5        4.69       17.91     11.85 o 
  -2  26   5       74.35       59.75     12.66 o 
  -1  26   5      503.69      577.44     20.91 o 
   0  26   5       95.86      100.67     12.44 o 
   1  26   5      468.55      895.66     64.85 o 
   2  26   5       51.51       54.51     26.17 o 
   3  26   5      360.08      344.32     53.81 o 
   4  26   5      658.10      602.87     82.32 o 
  -6  27   5      134.01      120.16     42.11 o 
  -5  27   5      167.02      146.66     43.90 o 
  -4  27   5      380.23      495.60     81.11 o 
  -3  27   5      129.39       86.86     16.29 o 
  -2  27   5      867.26      900.17     39.17 o 
  -1  27   5     2451.73     2280.81     57.12 o 
   0  27   5      238.65      160.16     23.30 o 
   1  27   5      924.97      960.16     50.03 o 
   2  27   5       22.27       40.17     26.09 o 
   3  27   5      333.67      308.93     44.83 o 
   4  27   5      383.65      475.78     56.19 o 
  -5  28   5      747.30      890.26    159.95 o 
  -4  28   5     2273.61     2408.70    104.28 o 
  -3  28   5      653.91      563.80     50.71 o 
  -2  28   5     1351.96     1320.81     75.67 o 
  -1  28   5      438.59      384.19     33.63 o 
   0  28   5      442.24      388.94     53.74 o 
   1  28   5      179.34      133.64     27.51 o 
   2  28   5      900.89     1043.74     91.52 o 
   3  28   5     2238.39     2150.00    105.63 o 
  -5  29   5     1828.53     2005.21     96.37 o 
  -4  29   5     1103.09     1090.50     64.52 o 
  -3  29   5     4942.97     5021.97    232.93 o 
  -2  29   5        6.81       12.92     15.32 o 
  -1  29   5      389.61      345.44     22.19 o 
   0  29   5      679.63      683.32     40.23 o 
   1  29   5      588.50      513.78     49.66 o 
   2  29   5     4806.98     4729.48    256.49 o 
   3  29   5     1604.85     1619.85    146.94 o 
  -4  30   5     1609.29     1652.17     87.41 o 
  -3  30   5      515.60      509.80     53.78 o 
  -2  30   5     5134.74     4564.42    238.04 o 
  -1  30   5      130.38      122.63     15.83 o 
   0  30   5      866.20      938.01     52.93 o 
   1  30   5     2939.58     3037.42    128.26 o 
   2  30   5     2127.47     2150.76    150.92 o 
   3  30   5     2288.25     2167.75    112.34 o 
  -4  31   5      178.40      163.54     60.78 o 
  -3  31   5     1345.64     1257.51     78.27 o 
  -2  31   5      248.28      204.30     23.33 o 
  -1  31   5     4333.88     4026.70    190.37 o 
   0  31   5      298.41      311.44     49.77 o 
   1  31   5     1924.19     2056.81    107.42 o 
   2  31   5       99.10       78.57     48.01 o 
  -3  32   5       91.16       65.19     29.98 o 
  -2  32   5     1021.07      937.24     63.99 o 
  -1  32   5      105.17      103.25     32.62 o 
   0  32   5      709.66      726.16     48.06 o 
   1  32   5      132.86      442.91     50.94 o 
  -2  33   5        0.36        7.12     28.57 o 
  -1  33   5      376.89      231.35     47.91 o 
   0  33   5      170.09      177.03     42.69 o 
  -9   0   6     1191.71     1416.00    132.23 o 
  -8   0   6      237.90      222.24     51.30 o 
  -7   0   6     7122.43     6718.47    223.72 o 
  -6   0   6     1759.34     2089.92     90.89 o 
  -5   0   6    10524.89    10278.61    626.70 o 
  -4   0   6    15143.33    15522.99    663.37 o 
  -3   0   6     2799.64     2366.38     73.52 o 
  -2   0   6    56310.19    57154.04   2015.66 o 
  -1   0   6    20050.27    18915.19    348.00 o 
   0   0   6    44713.35    46433.94   1826.02 o 
   1   0   6    10923.74    11579.76    192.13 o 
   2   0   6     2485.71     2627.17     95.93 o 
   3   0   6     3104.60     2816.06    112.60 o 
   4   0   6      689.10      567.81     57.04 o 
   5   0   6    12670.67    12368.02    523.36 o 
   6   0   6      889.63     1052.64     98.15 o 
   7   0   6     2551.92     2550.13    177.42 o 
  -9   1   6        0.22       -1.56     35.93 o 
  -8   1   6     1229.50     1477.26     72.95 o 
  -7   1   6     1664.34     1754.62    184.36 o 
  -6   1   6     7401.16     7528.46    170.13 o 
  -5   1   6     2395.34     2175.49     54.47 o 
  -4   1   6      413.79      491.55     22.56 o 
  -3   1   6    13836.23    12980.14    228.32 o 
  -2   1   6      835.98      823.81     26.63 o 
  -1   1   6    35573.71    36201.83    643.90 o 
   0   1   6    16329.77    17931.65    234.39 o 
   1   1   6     7731.39     6917.27     87.44 o 
   2   1   6     5030.35     5276.56     95.48 o 
   3   1   6      288.69      231.07     24.17 o 
   4   1   6     7428.45     7059.84    192.59 o 
   5   1   6        9.95      -13.12     22.56 o 
   6   1   6     3616.26     3570.80    137.16 o 
   7   1   6     1233.90     1449.43    108.79 o 
  -9   2   6      998.14      892.64    113.34 o 
  -8   2   6      386.01      304.36     50.46 o 
  -7   2   6      555.31      810.30     53.11 o 
  -6   2   6     6677.50     6264.82    151.11 o 
  -5   2   6      127.61      146.35     18.48 o 
  -4   2   6     9418.74     9235.19    189.98 o 
  -3   2   6     4991.78     4869.55     77.98 o 
  -2   2   6     4301.64     4143.49     62.79 o 
  -1   2   6      138.35      976.89    111.41 o 
   0   2   6     7108.49     7348.61     86.65 o 
   1   2   6    18246.90    17159.96    266.06 o 
   2   2   6      228.27      281.36     22.01 o 
   3   2   6     2210.96     1987.28     62.44 o 
   4   2   6     1390.90     1444.28     61.12 o 
   5   2   6     1787.01     1747.99    138.90 o 
   6   2   6       57.21      197.99     46.79 o 
   7   2   6      468.17      427.51     64.26 o 
  -9   3   6      160.42       65.98     87.97 o 
  -8   3   6        8.25       37.27     35.91 o 
  -7   3   6      170.27      219.39     31.33 o 
  -6   3   6       29.85       40.62     18.44 o 
  -5   3   6     5107.33     5137.64    106.53 o 
  -4   3   6        2.84       55.67     16.00 o 
  -3   3   6        8.28       69.71     11.66 o 
  -2   3   6    10288.53     9936.80    156.35 o 
  -1   3   6      630.64     1679.00    152.36 o 
   0   3   6     7812.62     9335.08    164.21 o 
   1   3   6     5236.42     6302.26    109.39 o 
   2   3   6     4565.22     3984.52    101.50 o 
   3   3   6      371.15      371.18     21.45 o 
   4   3   6      133.48      127.06     25.36 o 
   5   3   6     3631.10     3307.76     96.82 o 
   6   3   6      158.67       76.41     25.50 o 
   7   3   6      344.09      143.67    117.78 o 
  -9   4   6      237.92      174.82     62.60 o 
  -8   4   6       96.40      142.22     30.61 o 
  -7   4   6      617.34      755.09     40.51 o 
  -6   4   6       41.91       39.70     19.60 o 
  -5   4   6      256.06      233.90     22.90 o 
  -4   4   6     5598.83     5740.94    108.83 o 
  -3   4   6     4375.60     4488.84    107.88 o 
  -2   4   6     6721.28     6470.01    100.19 o 
  -1   4   6     3593.91     5642.48    270.73 o 
   1   4   6     2006.41     1891.02     55.92 o 
   2   4   6      119.48      105.97     11.52 o 
   3   4   6     1253.96     1175.07     44.91 o 
   4   4   6      250.22      285.09     26.58 o 
   5   4   6     1297.33     1125.31     51.10 o 
   6   4   6       25.41       73.38     24.95 o 
   7   4   6      234.49      313.41     40.92 o 
  -9   5   6       65.13       25.83     34.70 o 
  -8   5   6     1451.23     1595.77     81.87 o 
  -7   5   6     1164.97     1147.50     60.85 o 
  -6   5   6      159.51      161.53     24.10 o 
  -5   5   6     4422.27     4383.19     89.37 o 
  -4   5   6    11610.94    11520.19    205.28 o 
  -3   5   6    12021.81    11987.09    196.28 o 
  -2   5   6     4343.38     4252.61     74.35 o 
  -1   5   6     6651.84     6665.94     84.60 o 
   0   5   6    12118.31    13144.97    246.73 o 
   1   5   6       12.83       32.81      9.72 o 
   2   5   6    21951.79    22048.19    415.87 o 
   3   5   6    10132.35    10183.03    217.06 o 
   4   5   6     2100.93     1796.51     55.85 o 
   5   5   6      194.19      209.99     73.07 o 
   6   5   6      318.01      388.93     41.65 o 
   7   5   6      747.21      761.36     67.17 o 
  -9   6   6     1984.33     1955.79     81.11 o 
  -8   6   6      339.31      372.22     51.77 o 
  -7   6   6     1611.36     1794.57     67.93 o 
  -6   6   6     1893.20     2134.50     77.94 o 
  -5   6   6     3110.34     2865.69     65.91 o 
  -4   6   6    33561.93    33177.82    756.84 o 
  -3   6   6      501.40      479.55     21.89 o 
  -2   6   6    31024.08    31243.16    632.83 o 
  -1   6   6     9327.93     9197.62    111.66 o 
   0   6   6     5044.73     5177.56     65.51 o 
   1   6   6    10107.89     9881.30    240.36 o 
   2   6   6     9247.88     9385.85    145.56 o 
   3   6   6    14648.42    14427.51    303.49 o 
   4   6   6      182.92      183.46     25.82 o 
   5   6   6     3582.42     3412.77     85.78 o 
   6   6   6      476.99      497.94     36.05 o 
   7   6   6     1062.66     1113.81     65.14 o 
  -9   7   6      343.05      261.98     39.88 o 
  -8   7   6     2800.38     2766.25     99.51 o 
  -7   7   6     1842.02     1863.86     70.53 o 
  -6   7   6     3372.14     3736.25     87.11 o 
  -5   7   6     3492.68     3209.04     74.59 o 
  -4   7   6     6981.31     6915.67    120.84 o 
  -3   7   6    24756.30    22949.14    430.30 o 
  -2   7   6    11436.49    11699.19    166.50 o 
  -1   7   6    35954.77    36083.88    919.77 o 
   0   7   6     5174.89     5110.02     51.97 o 
   1   7   6    28944.48    29999.31    716.14 o 
   2   7   6     5969.39     5731.69     94.12 o 
   3   7   6      363.12      391.37     21.44 o 
   4   7   6    19403.39    19254.36    411.73 o 
   5   7   6     1176.21     1256.05     83.72 o 
   6   7   6     2595.47     2556.43     90.59 o 
   7   7   6       39.91       75.26     28.59 o 
  -9   8   6     1429.66     1622.92     78.71 o 
  -8   8   6      827.81      682.73     47.33 o 
  -7   8   6     2537.02     2272.27     70.61 o 
  -6   8   6     1449.72     1660.20     57.98 o 
  -5   8   6     3346.07     3516.85     88.29 o 
  -4   8   6     1621.77     1501.57     37.27 o 
  -3   8   6       12.39       50.76     11.08 o 
  -2   8   6    25746.41    25312.71    389.30 o 
  -1   8   6     9497.73     9894.98    213.16 o 
   0   8   6    30200.86    28620.25    433.40 o 
   1   8   6       24.15       21.13     16.59 o 
   2   8   6     3705.05     3464.37     62.20 o 
   3   8   6     1966.11     2105.25     51.21 o 
   4   8   6     4190.88     4103.29     91.81 o 
   5   8   6     6389.81     6531.28    147.65 o 
   6   8   6        2.16      103.36     28.92 o 
   7   8   6      681.78      630.90     75.22 o 
  -9   9   6       75.39       54.33     37.34 o 
  -8   9   6      963.83      917.55     52.90 o 
  -7   9   6      954.31     1034.43     53.03 o 
  -6   9   6        2.70       29.43     15.70 o 
  -5   9   6      781.30      675.79     28.99 o 
  -4   9   6      226.55      272.76     17.79 o 
  -3   9   6     3560.43     3633.74     65.04 o 
  -2   9   6       11.06       53.05      8.96 o 
  -1   9   6     5202.47     5016.02     68.69 o 
   0   9   6     4138.59     5721.63     92.13 o 
   1   9   6     3226.43     3338.61     45.68 o 
   2   9   6     1247.66     1316.99     29.62 o 
   3   9   6      105.02      118.76     12.32 o 
   4   9   6     1800.13     1819.27     47.00 o 
   5   9   6        5.48       28.46     32.29 o 
   6   9   6      124.15      183.89     32.20 o 
   7   9   6      111.11       69.56     30.83 o 
  -9  10   6       12.83       -0.02     33.93 o 
  -8  10   6      238.91      159.93     60.57 o 
  -7  10   6     1005.02      887.20     45.61 o 
  -6  10   6      267.32      295.73     25.57 o 
  -5  10   6      425.74      411.56     26.49 o 
  -4  10   6       21.51       55.09     14.19 o 
  -3  10   6     4187.71     4055.64     72.39 o 
  -2  10   6       23.97       45.90      8.32 o 
  -1  10   6     5254.07     5260.88    174.24 o 
   0  10   6    13426.53    14261.00    181.50 o 
   1  10   6     2639.28     4239.64    117.29 o 
   2  10   6     1887.67     1898.33     36.89 o 
   3  10   6      639.88      621.36     27.05 o 
   4  10   6      834.56      874.69     29.74 o 
   5  10   6     1010.76      992.35     52.98 o 
   6  10   6       87.67      125.48     23.74 o 
   7  10   6      186.04      147.71     56.02 o 
  -9  11   6        8.13       34.02     28.63 o 
  -8  11   6     1269.61     1363.30     60.37 o 
  -7  11   6      508.88      479.52     37.27 o 
  -6  11   6      695.49      766.73     56.78 o 
  -5  11   6     1100.60     1000.94     40.06 o 
  -4  11   6      136.52      225.53     29.40 o 
  -3  11   6       81.20       67.06     14.11 o 
  -2  11   6      615.69      661.43     30.88 o 
  -1  11   6    48551.88    48833.55   1034.00 o 
   0  11   6     1779.53     2274.04     27.98 o 
   1  11   6      804.99      757.39     25.15 o 
   2  11   6     3025.31     3041.69     50.89 o 
   3  11   6       91.27       65.33     11.25 o 
   4  11   6     1002.14     1037.53     71.51 o 
   5  11   6       19.72       24.12     40.15 o 
   6  11   6     1863.57     1869.97     61.83 o 
   7  11   6      337.72      337.35     70.94 o 
  -9  12   6      653.73      406.99     43.37 o 
  -8  12   6        2.32       73.56     20.95 o 
  -7  12   6     2117.59     2419.91     68.67 o 
  -6  12   6     3319.28     3336.67     77.19 o 
  -5  12   6      867.21      807.80     32.82 o 
  -4  12   6    15414.50    15079.88    293.15 o 
  -3  12   6     5070.64     5215.33     72.11 o 
  -2  12   6    13272.04    13550.50    207.99 o 
  -1  12   6      691.67      792.66     45.89 o 
   0  12   6     7242.11     7371.06     90.88 o 
   1  12   6    21348.17    21106.68    347.14 o 
   2  12   6      368.01      388.24     23.60 o 
   3  12   6     4682.67     4774.62    100.52 o 
   4  12   6     2182.65     2116.46     44.09 o 
   5  12   6     1074.84     1098.28     44.66 o 
   6  12   6      294.34      370.02     26.18 o 
   7  12   6      652.97      634.66     89.16 o 
  -9  13   6        0.69       12.15     18.58 o 
  -8  13   6     1756.17     1531.47     92.83 o 
  -7  13   6       45.74       82.77     19.07 o 
  -6  13   6      730.89      774.18     40.54 o 
  -5  13   6    16748.63    16549.19    339.20 o 
  -4  13   6     4051.13     4058.55    123.51 o 
  -3  13   6     9157.87     9472.51    154.32 o 
  -2  13   6      360.09      385.64     30.12 o 
  -1  13   6    12552.26    12881.73    174.36 o 
   0  13   6     5487.44     5182.63     61.61 o 
   1  13   6     2404.27     2322.22     38.26 o 
   2  13   6    31305.76    31418.08    571.50 o 
   3  13   6     3831.94     3749.22     61.53 o 
   4  13   6     4745.25     4796.56     86.86 o 
   5  13   6       97.09      129.86     28.50 o 
   6  13   6      906.29     1022.89     77.05 o 
  -8  14   6      250.14      137.88     23.24 o 
  -7  14   6     3697.33     3140.00    144.97 o 
  -6  14   6      296.63      388.97     31.48 o 
  -5  14   6      848.27      961.57     32.11 o 
  -4  14   6    10872.83    10494.84    198.98 o 
  -3  14   6      119.77      194.18     16.33 o 
  -2  14   6     6412.75     6501.38    133.40 o 
  -1  14   6      818.16      864.15     73.52 o 
   0  14   6    13944.96    13571.35    191.64 o 
   1  14   6     6209.56     6031.80     83.14 o 
   2  14   6     1441.60     1456.67     24.77 o 
   3  14   6     5840.72     5730.04    145.63 o 
   4  14   6        9.06       43.33      8.86 o 
   5  14   6     2561.36     2493.73    143.46 o 
   6  14   6      975.78     1149.56     95.80 o 
  -8  15   6     1436.54     1380.99    107.72 o 
  -7  15   6      649.46      588.67     64.63 o 
  -6  15   6     4992.65     5477.89    191.44 o 
  -5  15   6     1011.34      955.47     33.60 o 
  -4  15   6       54.13       79.12     13.72 o 
  -3  15   6      533.01      634.67     23.13 o 
  -2  15   6     2033.56     2009.21     48.97 o 
  -1  15   6    21111.00    20608.41    313.83 o 
   0  15   6      129.58      472.54     28.20 o 
   1  15   6     2068.33     1879.73     34.43 o 
   2  15   6     3609.10     3593.21     51.31 o 
   3  15   6      374.70      349.73     28.28 o 
   4  15   6      247.68      196.16     24.31 o 
   5  15   6      147.49      174.71     40.43 o 
   6  15   6     3349.95     3449.30    195.81 o 
  -8  16   6      179.43      237.39     50.04 o 
  -7  16   6      305.85      360.77     29.71 o 
  -6  16   6      652.84      601.41     71.87 o 
  -5  16   6       92.49      136.11     17.30 o 
  -4  16   6        6.16       26.27     16.30 o 
  -3  16   6        2.51       12.95     13.15 o 
  -2  16   6      675.48      727.56     25.70 o 
  -1  16   6      424.09      846.15     35.35 o 
   0  16   6     9250.72     8693.08    139.33 o 
   1  16   6       58.46       99.19      9.36 o 
   2  16   6     1742.72     1650.35     27.40 o 
   3  16   6       77.33       91.43     20.83 o 
   4  16   6      433.70      455.40     47.51 o 
   5  16   6      764.41      867.03     79.15 o 
   6  16   6        9.69      -39.74     47.00 o 
  -8  17   6      191.69      126.61     28.54 o 
  -7  17   6      697.95      667.08     42.66 o 
  -6  17   6     1186.44     1253.85     70.92 o 
  -5  17   6     1180.04     1093.32     52.04 o 
  -4  17   6      308.38      258.62     25.15 o 
  -3  17   6      932.63      867.12     33.78 o 
  -2  17   6      108.56      131.13     17.55 o 
  -1  17   6     1443.53     1401.89     26.37 o 
   0  17   6      389.77      908.32     44.75 o 
   1  17   6     1384.96     1348.71     33.84 o 
   2  17   6      571.82      519.39     17.67 o 
   3  17   6      144.23      191.95     25.82 o 
   4  17   6      556.41      648.72     75.44 o 
   5  17   6      715.18      652.59     73.10 o 
   6  17   6       16.70       33.67     56.20 o 
  -8  18   6      172.72      219.79     57.05 o 
  -7  18   6     2375.45     2102.99    184.49 o 
  -6  18   6      811.57      812.92     33.08 o 
  -5  18   6      171.59      155.34     41.84 o 
  -4  18   6      135.24      156.48     21.70 o 
  -3  18   6      685.14      722.32     31.27 o 
  -2  18   6    10625.74    10539.83    160.73 o 
  -1  18   6      546.68      631.63     49.37 o 
   0  18   6     7541.58     7660.25    114.93 o 
   1  18   6     1917.62     1834.36     36.06 o 
   2  18   6       44.63       44.44     25.67 o 
   3  18   6      480.99      456.37     36.89 o 
   4  18   6     1274.20     1325.01     62.69 o 
   5  18   6     2204.02     2574.10    126.04 o 
   6  18   6        6.75      -24.15     59.22 o 
  -8  19   6     1301.68     1556.42    111.86 o 
  -7  19   6     1904.68     1464.56    413.54 o 
  -6  19   6     3894.66     4044.77    343.33 o 
  -5  19   6     1518.94     1412.59     61.36 o 
  -4  19   6      315.63      276.95     31.80 o 
  -3  19   6     9608.72     9783.13    185.59 o 
  -2  19   6      648.97      502.33     23.45 o 
  -1  19   6     8869.07     8622.96    116.31 o 
   0  19   6     4625.36     4505.93     66.54 o 
   1  19   6     5320.30     5215.20     82.32 o 
   2  19   6     5537.26     5609.37    139.52 o 
   3  19   6      540.14      569.22     57.17 o 
   4  19   6     3554.88     3493.76    135.80 o 
   5  19   6       11.80       -9.98     25.16 o 
   6  19   6     1515.08     1779.86    149.38 o 
  -7  20   6      821.61      935.20     80.56 o 
  -6  20   6     2308.83     2225.70    222.17 o 
  -5  20   6     1738.56     1577.44    119.22 o 
  -4  20   6    11258.20    11659.02    232.52 o 
  -3  20   6     1422.27     1222.13     44.65 o 
  -2  20   6    10798.56    10537.54    167.02 o 
  -1  20   6      353.50      422.25     18.45 o 
   0  20   6     1253.34     1215.95     24.12 o 
   1  20   6     9357.22     9109.14    140.38 o 
   2  20   6     4239.37     4341.31    129.64 o 
   3  20   6     7883.45     8212.30    219.03 o 
   4  20   6      728.74      719.96     56.33 o 
   5  20   6     1434.12     1503.41     73.63 o 
  -7  21   6      326.56      288.53     54.21 o 
  -6  21   6      664.94      574.30     50.41 o 
  -5  21   6     3012.75     3351.72    116.44 o 
  -4  21   6      542.23      563.01     27.24 o 
  -3  21   6    11266.19    11024.30    185.22 o 
  -2  21   6       55.15       21.36     12.09 o 
  -1  21   6     1430.87     1707.38     81.44 o 
   0  21   6     2302.03     2238.41     44.50 o 
   1  21   6     1191.23     1141.29     45.52 o 
   2  21   6     5835.51     5871.33    176.46 o 
   3  21   6     1354.74     1437.26     69.52 o 
   4  21   6     2314.00     2474.60    116.00 o 
   5  21   6       16.83        2.63     30.60 o 
  -7  22   6      446.88      443.71     61.09 o 
  -6  22   6      379.14      411.41     51.81 o 
  -5  22   6      104.43      145.36     18.14 o 
  -4  22   6      194.25      179.17     17.93 o 
  -3  22   6        1.33       -7.03     10.75 o 
  -2  22   6     4784.11     4548.48     83.33 o 
  -1  22   6      299.33      329.09     29.09 o 
   0  22   6     3626.38     3879.68    115.84 o 
   1  22   6      492.82      471.39     47.60 o 
   2  22   6      233.82      237.68     32.30 o 
   3  22   6      278.22      320.63     36.43 o 
   4  22   6       59.45       53.23     27.71 o 
   5  22   6      933.52     1086.24     84.21 o 
  -7  23   6       65.14       69.83     36.60 o 
  -6  23   6       34.20       92.51     36.70 o 
  -5  23   6      388.53      374.59     64.74 o 
  -4  23   6      131.14      150.25     17.27 o 
  -3  23   6     1061.02     1067.31     31.64 o 
  -2  23   6     1126.44      949.02     30.72 o 
  -1  23   6     1015.86      987.32     26.89 o 
   0  23   6       53.56      640.69     64.59 o 
   1  23   6      385.50      449.40    117.33 o 
   2  23   6     1659.38     1444.70    100.35 o 
   3  23   6      767.19      711.03     70.07 o 
   4  23   6       16.29       69.31     40.54 o 
   5  23   6      105.63       51.47     50.19 o 
  -6  24   6      218.21      343.90     47.33 o 
  -5  24   6      160.89      146.32     28.38 o 
  -4  24   6     1894.26     1640.14     83.28 o 
  -3  24   6      287.51      252.14     17.34 o 
  -2  24   6     1760.50     1684.04     43.68 o 
  -1  24   6      402.36      437.95     20.43 o 
   0  24   6      963.27     1033.51     40.33 o 
   1  24   6     1594.30     1833.89    161.21 o 
   2  24   6      171.82      176.36     37.60 o 
   3  24   6      662.80      641.48     49.62 o 
   4  24   6        3.06       29.31     28.93 o 
  -6  25   6     1401.52     1947.07    117.92 o 
  -5  25   6      289.19      204.01     57.20 o 
  -4  25   6      260.97      188.75     20.04 o 
  -3  25   6      776.72      823.12     49.65 o 
  -2  25   6     1596.81     1540.87     41.58 o 
  -1  25   6     9214.48     8311.01    243.59 o 
   0  25   6     1743.45     1586.36     50.01 o 
   1  25   6     2054.21     2038.51     86.23 o 
   2  25   6      442.03      469.11     43.77 o 
   3  25   6      434.18      360.55     66.26 o 
   4  25   6     1903.10     1947.61     98.66 o 
  -6  26   6      595.44      531.24    117.21 o 
  -5  26   6     2084.41     2159.38    100.00 o 
  -4  26   6     1059.51     1075.58     81.30 o 
  -3  26   6       50.24       32.63     12.68 o 
  -2  26   6     8313.35     7606.58    208.12 o 
  -1  26   6     1352.21     1348.54     36.76 o 
   0  26   6     5240.41     4639.46    192.34 o 
   1  26   6      525.27      456.83     57.43 o 
   2  26   6      487.51      536.89     48.47 o 
   3  26   6     1699.90     1810.74    100.07 o 
   4  26   6      179.14      169.53     39.55 o 
  -6  27   6      561.12      517.85    127.34 o 
  -5  27   6     2005.50     2349.61    100.91 o 
  -4  27   6     1935.70     2189.11    119.32 o 
  -3  27   6     5070.51     4493.80    244.54 o 
  -2  27   6       86.14      100.99     16.01 o 
  -1  27   6      556.96      542.29     22.97 o 
   0  27   6     1034.11     1081.67     47.24 o 
   1  27   6     1311.05     1368.91     59.73 o 
   2  27   6     2449.35     2459.73    160.28 o 
   3  27   6     1109.69     1141.45     77.43 o 
  -5  28   6       90.86       87.32     36.77 o 
  -4  28   6     2905.23     3029.06    107.63 o 
  -3  28   6      563.60      488.46     34.03 o 
  -2  28   6     2350.12     2183.82     77.00 o 
  -1  28   6       86.17       72.79     15.81 o 
   0  28   6        2.32       37.05     18.27 o 
   1  28   6     1657.80     1590.75     96.57 o 
   2  28   6     1534.68     1462.97    123.08 o 
   3  28   6     2036.39     2317.38    162.00 o 
  -5  29   6        6.57       18.07     40.25 o 
  -4  29   6      127.21      136.66     45.82 o 
  -3  29   6     1548.62     1331.37     84.26 o 
  -2  29   6       84.65       43.50     15.29 o 
  -1  29   6      379.68      258.10     24.18 o 
   0  29   6      327.58      295.83     31.22 o 
   1  29   6      245.32      230.86     46.76 o 
   2  29   6       64.54       36.49     31.00 o 
   3  29   6      214.06      234.55     71.78 o 
  -4  30   6     1014.15     1021.67     65.51 o 
  -3  30   6      460.63      492.17     42.23 o 
  -2  30   6       59.20       56.83     17.25 o 
  -1  30   6        5.40      -23.17     24.11 o 
   0  30   6       67.99      285.28     56.43 o 
   1  30   6      747.66      800.01     53.42 o 
   2  30   6       42.05       21.42     34.77 o 
  -3  31   6      523.01      400.66     46.49 o 
  -2  31   6      178.77      116.31     25.51 o 
  -1  31   6     1075.05     1019.19     56.61 o 
   0  31   6      806.32     1007.41     67.97 o 
   1  31   6      181.73      128.71     34.37 o 
  -3  32   6       57.21       72.13     26.78 o 
  -2  32   6     2995.83     2558.20    258.08 o 
  -1  32   6      243.34      235.24     42.37 o 
   0  32   6     3524.94     3352.18    207.96 o 
   1  32   6     1402.26     1398.19     74.55 o 
  -9   1   7      207.96      278.90     71.11 o 
  -8   1   7      799.10      663.73     51.58 o 
  -7   1   7      144.94      156.84     30.52 o 
  -6   1   7     2698.93     2858.82     84.18 o 
  -5   1   7      558.17      594.99     30.24 o 
  -4   1   7      655.84      678.20     26.49 o 
  -3   1   7     9623.99     9294.66    158.19 o 
  -2   1   7    11413.84    10692.90    172.17 o 
  -1   1   7     6009.46     5329.25     89.39 o 
   0   1   7      147.24      456.02     27.47 o 
   1   1   7     2971.42     2952.24     36.07 o 
   2   1   7     1889.86     1743.73     41.00 o 
   3   1   7      267.14      203.81     26.54 o 
   4   1   7     3871.90     3591.32    114.64 o 
   5   1   7     1258.51     1240.10     82.36 o 
   6   1   7     1125.02     1273.31     79.01 o 
   7   1   7        7.28       31.05     40.71 o 
  -9   2   7     1106.91     1164.24     75.94 o 
  -8   2   7      987.60     1117.84     63.83 o 
  -7   2   7     3228.46     3810.59    102.62 o 
  -6   2   7     1222.85     1254.63     53.32 o 
  -5   2   7     4501.98     4614.09     97.04 o 
  -4   2   7     8107.44     7805.75    143.29 o 
  -3   2   7     2710.70     2675.75     55.36 o 
  -2   2   7    30090.35    28120.43    546.25 o 
  -1   2   7    14612.04    15903.75    224.57 o 
   0   2   7     3602.09     2901.79     98.53 o 
   1   2   7     5076.71     5104.71     65.20 o 
   2   2   7     1569.86     1569.11     37.88 o 
   3   2   7     3547.45     3293.70     77.05 o 
   4   2   7      543.59      665.50     60.37 o 
   5   2   7     4932.65     5009.52    189.10 o 
   6   2   7      415.16      352.75     46.72 o 
   7   2   7      292.08      279.05     61.73 o 
  -9   3   7       85.97      141.27     50.71 o 
  -8   3   7     2644.58     2656.57    128.31 o 
  -7   3   7     4366.71     4562.99    133.83 o 
  -6   3   7     1735.35     1823.42     59.39 o 
  -5   3   7     9189.40     8829.45    171.39 o 
  -4   3   7     5271.10     4960.45    125.37 o 
  -3   3   7    24430.93    24066.82    474.56 o 
  -2   3   7     1077.22      922.23     32.83 o 
  -1   3   7    18735.26    18994.75    247.00 o 
   0   3   7    10730.96     9684.67    156.40 o 
   1   3   7     4658.97     4631.98     60.41 o 
   2   3   7    20757.88    20532.74    382.64 o 
   3   3   7     2961.84     2724.27     89.21 o 
   4   3   7     8314.33     8205.00    185.30 o 
   5   3   7       23.70      300.68     51.30 o 
   6   3   7     1495.05     1344.66     78.25 o 
   7   3   7     2025.41     2087.43    114.80 o 
  -9   4   7     2496.92     3034.39    127.79 o 
  -8   4   7       14.37       93.62     26.22 o 
  -7   4   7      771.33      637.52     47.97 o 
  -6   4   7     7598.85     8065.20    183.18 o 
  -5   4   7     2206.82     2256.66     75.09 o 
  -4   4   7    17149.77    16747.30    327.07 o 
  -3   4   7     1386.08     1243.97     44.05 o 
  -2   4   7    27332.82    26368.55    594.06 o 
  -1   4   7     1134.77     1071.37     11.85 o 
   0   4   7     5503.02     5603.41     68.98 o 
   1   4   7    37623.72    37280.47    766.40 o 
   2   4   7     6617.92     6469.96    118.13 o 
   3   4   7     7782.02     7780.88    170.60 o 
   4   4   7     1045.12      978.69     43.28 o 
   5   4   7     2200.23     2200.25     70.35 o 
   6   4   7      633.68      522.85     48.10 o 
   7   4   7      675.93      721.13     67.54 o 
  -9   5   7       46.02       45.23     41.67 o 
  -8   5   7      334.48      336.84     40.50 o 
  -7   5   7      788.57      892.56     49.58 o 
  -6   5   7      206.42      291.80     32.27 o 
  -5   5   7     6676.14     6453.75    131.08 o 
  -4   5   7     2039.39     1904.63     47.54 o 
  -3   5   7    23527.71    22931.47    440.54 o 
  -2   5   7     2986.05     3352.80    165.69 o 
  -1   5   7     6288.83     7937.45    194.87 o 
   0   5   7     7836.96     7686.52    100.97 o 
   1   5   7     7343.13     7427.09    192.08 o 
   2   5   7     3522.99     3492.86     59.48 o 
   3   5   7       74.35      115.83     16.36 o 
   4   5   7    12024.54    11441.07    266.00 o 
   5   5   7      105.40      103.24     26.04 o 
   6   5   7      840.56     1016.80     62.73 o 
   7   5   7      480.82      317.96    232.60 o 
  -9   6   7      255.41      250.75     92.60 o 
  -8   6   7      115.44      285.90     44.30 o 
  -7   6   7       11.82       87.53     21.97 o 
  -6   6   7      130.06       73.88     20.29 o 
  -5   6   7     9984.85     9530.71    189.42 o 
  -4   6   7      750.36      712.13     28.04 o 
  -3   6   7    10457.37    10178.12    181.75 o 
  -2   6   7     8096.70     8156.89    188.21 o 
  -1   6   7     2679.71     5651.97    174.86 o 
   0   6   7     4079.91     4109.67     96.96 o 
   1   6   7     3465.75     3493.51    113.84 o 
   2   6   7       44.26       99.42     19.41 o 
   3   6   7      761.50      771.83     27.22 o 
   4   6   7      940.18      997.21     48.31 o 
   5   6   7     1644.00     1633.19     60.62 o 
   6   6   7       17.90       23.88     24.60 o 
   7   6   7      111.81      104.60     58.15 o 
  -9   7   7       15.65      -20.15     32.96 o 
  -8   7   7      238.88      154.12     28.38 o 
  -7   7   7       61.67       31.61     19.12 o 
  -6   7   7      996.83      923.13     48.01 o 
  -5   7   7     3271.27     3096.62     76.96 o 
  -4   7   7      847.87      782.93     30.58 o 
  -3   7   7     2697.71     2630.69     55.99 o 
  -2   7   7     3188.28     3169.32     55.99 o 
  -1   7   7      587.49      995.78     26.42 o 
   0   7   7     2977.74     2845.00     48.86 o 
   1   7   7      551.16      572.97     31.77 o 
   2   7   7     6274.78     5960.04     95.63 o 
   3   7   7     3617.21     3599.72    108.90 o 
   4   7   7      231.18      254.14     22.30 o 
   5   7   7       12.13       23.14     18.74 o 
   6   7   7      189.45      170.22     30.35 o 
   7   7   7      255.08      224.48     80.74 o 
  -9   8   7      116.22       55.38     92.23 o 
  -8   8   7      576.08      766.04     51.39 o 
  -7   8   7     3322.97     3995.29    106.05 o 
  -6   8   7        7.02       68.28     18.45 o 
  -5   8   7     2056.43     1997.39     57.20 o 
  -4   8   7     3548.17     3218.61     68.47 o 
  -3   8   7     1234.16     1367.35     36.11 o 
  -2   8   7    15304.83    14988.46    207.55 o 
  -1   8   7     8960.88    10043.89    133.74 o 
   0   8   7     8538.62     8186.18    102.04 o 
   1   8   7     1152.76     1236.43     24.76 o 
   2   8   7      151.69      176.78     13.44 o 
   3   8   7      991.77      945.43     29.43 o 
   4   8   7        6.26       13.55     15.03 o 
   5   8   7     1695.34     1843.95     98.09 o 
   6   8   7      644.36      599.38     54.94 o 
   7   8   7      571.45      562.13     56.50 o 
  -9   9   7      576.92      753.67    200.17 o 
  -8   9   7     2626.78     2912.53    101.95 o 
  -7   9   7     1259.41     1192.00     56.08 o 
  -6   9   7     3893.30     3712.56     90.23 o 
  -5   9   7     5444.02     5352.00    116.41 o 
  -4   9   7     1262.11     1173.65     35.31 o 
  -3   9   7     3502.83     3752.19     66.93 o 
  -2   9   7    12533.06    12665.36    196.64 o 
  -1   9   7    52674.28    52276.19   1219.37 o 
   0   9   7     3112.90     3083.40     51.06 o 
   1   9   7     7817.50     7801.22    120.55 o 
   2   9   7     1675.47     1582.58     34.58 o 
   3   9   7     1233.14     1320.72     33.33 o 
   4   9   7     8546.16     8326.39    155.97 o 
   5   9   7      516.55      911.04     38.32 o 
   6   9   7     4746.39     4573.64    172.70 o 
  -9  10   7      819.06      956.76    190.13 o 
  -8  10   7      244.65      156.87     29.92 o 
  -7  10   7     6065.73     6401.37    152.13 o 
  -6  10   7     5435.75     5331.78    129.70 o 
  -5  10   7     1345.58     1370.40     75.83 o 
  -4  10   7    15548.34    15603.23    418.39 o 
  -3  10   7      256.43      215.21     16.43 o 
  -2  10   7    12057.65    12669.66    191.32 o 
  -1  10   7     3762.79     3504.50     49.60 o 
   0  10   7    26040.49    25476.13    363.11 o 
   1  10   7    15239.20    15068.20    226.35 o 
   2  10   7       59.60       37.19     10.01 o 
   3  10   7     9084.36     8933.69    258.22 o 
   4  10   7       34.65      103.35     27.80 o 
   5  10   7     4169.62     4023.52    100.41 o 
   6  10   7      276.06      264.75     28.15 o 
  -9  11   7        0.56       42.16     31.77 o 
  -8  11   7     1427.42     1437.98     68.65 o 
  -7  11   7      356.24      484.10     36.96 o 
  -6  11   7      688.26      733.89     35.50 o 
  -5  11   7    18131.36    17633.18    369.31 o 
  -4  11   7     1064.20     1131.77     39.97 o 
  -3  11   7     6294.38     6323.46     98.46 o 
  -2  11   7     2150.93     1955.91     42.15 o 
  -1  11   7     4385.19     4332.45     59.53 o 
   0  11   7     6215.77     6103.39     68.45 o 
   1  11   7      511.83      558.77     31.58 o 
   2  11   7    21151.65    21390.74    418.04 o 
   3  11   7     2075.47     2102.52     47.64 o 
   4  11   7     1550.09     1656.82     44.24 o 
   5  11   7      118.50      222.71     20.86 o 
   6  11   7      699.62      600.67     47.43 o 
  -9  12   7      195.02      162.35     29.06 o 
  -8  12   7       10.21        6.30     19.02 o 
  -7  12   7      554.30      611.74     53.90 o 
  -6  12   7      836.11      865.85     42.50 o 
  -5  12   7      235.30      288.00     23.86 o 
  -4  12   7     9112.12     8834.01    163.29 o 
  -3  12   7     1219.15     1277.35     27.67 o 
  -2  12   7     1202.46     1267.00     84.18 o 
  -1  12   7     1275.00     1491.52     28.29 o 
   0  12   7     1572.08     1466.44     25.25 o 
   1  12   7     4991.13     4665.47     70.73 o 
   2  12   7      903.86      980.59     33.13 o 
   3  12   7     3279.79     3264.72     57.53 o 
   4  12   7     1425.72     1377.03     33.91 o 
   5  12   7      166.28      190.22     25.55 o 
   6  12   7      420.56      422.24     98.89 o 
  -9  13   7       20.89       -6.54     40.62 o 
  -8  13   7        0.43        1.39     27.87 o 
  -7  13   7       59.33      137.35     75.68 o 
  -6  13   7      266.87      286.60     27.56 o 
  -5  13   7       49.90       82.97     21.31 o 
  -4  13   7      328.70      364.12     42.82 o 
  -3  13   7        1.66       40.58     15.83 o 
  -2  13   7      886.27      837.73     33.38 o 
  -1  13   7     2744.34     5137.33    169.73 o 
   0  13   7      661.54      656.94     22.22 o 
   1  13   7       99.81      104.10     14.28 o 
   2  13   7      532.17      515.56     14.53 o 
   3  13   7       47.70       92.45     12.28 o 
   4  13   7       61.27       71.45     13.17 o 
   5  13   7       64.07       77.13     13.25 o 
   6  13   7      411.13      441.13    105.56 o 
  -8  14   7        0.34       21.92     26.13 o 
  -7  14   7        1.73       -4.69     16.90 o 
  -6  14   7      397.21      440.25     32.86 o 
  -5  14   7     2113.62     2146.75     50.41 o 
  -4  14   7     8042.92     8300.01    145.83 o 
  -3  14   7     1576.22     1510.22     42.66 o 
  -2  14   7     2123.26     2274.63     63.60 o 
  -1  14   7      743.94     1094.68     30.37 o 
   0  14   7     3018.16     2997.72     63.05 o 
   1  14   7     5180.20     5159.86     72.58 o 
   2  14   7     1082.39     1207.72     29.73 o 
   3  14   7     4710.11     4431.22     88.29 o 
   4  14   7      238.54      184.84     15.04 o 
   5  14   7       17.50       29.74     43.28 o 
   6  14   7      407.99      379.28    104.45 o 
  -8  15   7      542.31      636.96     44.10 o 
  -7  15   7      219.50      193.04     26.01 o 
  -6  15   7      545.39      631.57     40.52 o 
  -5  15   7     1615.30     1623.85     42.03 o 
  -4  15   7     2181.20     2122.10     60.57 o 
  -3  15   7    17800.26    17408.35    307.58 o 
  -2  15   7      712.60      641.66     24.13 o 
  -1  15   7     1112.98     1018.50     24.17 o 
   0  15   7     1236.87     1191.64     23.73 o 
   1  15   7      826.81      802.38     21.22 o 
   2  15   7     1568.82     1670.48     25.78 o 
   3  15   7      304.42      332.37     12.69 o 
   4  15   7     3687.66     3353.85    168.19 o 
   5  15   7      937.19     1010.64     90.55 o 
   6  15   7      263.07      239.64     93.34 o 
  -8  16   7      833.72      960.61     97.30 o 
  -7  16   7     4285.02     5080.47    289.65 o 
  -6  16   7       73.43       39.85     21.32 o 
  -5  16   7     1093.75      998.98     47.25 o 
  -4  16   7     5673.75     6112.33    118.85 o 
  -3  16   7      370.12      392.46     24.06 o 
  -2  16   7    20180.61    19750.44    364.39 o 
  -1  16   7     8026.74     7488.47    118.99 o 
   0  16   7    10479.59     9957.75    133.41 o 
   1  16   7     1071.17     1116.75     27.12 o 
   2  16   7     3219.76     3198.58     61.40 o 
   3  16   7     2426.15     2367.17     92.52 o 
   4  16   7      970.83      832.49     76.56 o 
   5  16   7     3816.19     3921.82    239.46 o 
   6  16   7      409.70      410.39    115.93 o 
  -8  17   7     2148.60     2035.10    133.03 o 
  -7  17   7     1823.81     1751.18    140.55 o 
  -6  17   7     2014.11     1825.47     92.84 o 
  -5  17   7     2397.44     2532.15     85.39 o 
  -4  17   7       64.30       96.71     22.55 o 
  -3  17   7     8792.38     8833.16    167.12 o 
  -2  17   7     1626.54     1506.17     35.64 o 
  -1  17   7    13827.40    13165.43    203.88 o 
   0  17   7     3360.40     3258.94     46.21 o 
   1  17   7     4779.82     4713.55     73.06 o 
   2  17   7     4322.04     4232.76     83.97 o 
   3  17   7      287.79      260.14     19.10 o 
   4  17   7     5636.52     5664.68    166.06 o 
   5  17   7      738.17     1002.14     96.94 o 
   6  17   7     2387.64     2362.71    245.57 o 
  -8  18   7      592.84      519.11    145.97 o 
  -7  18   7      804.04      657.65     50.68 o 
  -6  18   7      935.54      973.73     52.77 o 
  -5  18   7      212.30      307.81     34.19 o 
  -4  18   7     6389.07     6180.21    128.09 o 
  -3  18   7      598.02      636.88     30.72 o 
  -2  18   7     6276.76     6001.48     99.56 o 
  -1  18   7     2203.65     2187.21     39.16 o 
   0  18   7      920.34      844.28     20.11 o 
   1  18   7     2389.75     2298.34     43.01 o 
   2  18   7     4552.57     4107.78    129.62 o 
   3  18   7     6196.91     6467.38    170.46 o 
   4  18   7      225.17      196.58     32.08 o 
   5  18   7     1057.44     1104.29    103.19 o 
  -8  19   7       23.09       -2.10     50.02 o 
  -7  19   7       41.03        4.80     15.13 o 
  -6  19   7        1.62       -1.27     16.97 o 
  -5  19   7     1603.33     1576.73    108.26 o 
  -4  19   7     1864.76     1916.06     58.11 o 
  -3  19   7     5996.18     5862.19     99.40 o 
  -2  19   7      129.90      145.10     18.06 o 
  -1  19   7      252.09      678.23     31.23 o 
   0  19   7      532.38      748.48     44.96 o 
   1  19   7        0.46        6.94      7.05 o 
   2  19   7     1811.68     1986.21     64.71 o 
   3  19   7     3058.19     3065.80     97.47 o 
   4  19   7      986.94      908.46     61.62 o 
   5  19   7       80.82       50.30     34.46 o 
  -7  20   7      587.39      630.52    100.95 o 
  -6  20   7      103.80      165.26     24.95 o 
  -5  20   7      166.03      184.59     23.48 o 
  -4  20   7       58.96      106.62     22.18 o 
  -3  20   7      507.99      530.45     26.67 o 
  -2  20   7      387.04     1024.97     41.35 o 
  -1  20   7     1009.02     1223.82     28.20 o 
   0  20   7     1233.33     1284.10     74.90 o 
   1  20   7     1475.86     1335.53     64.18 o 
   2  20   7        9.68       11.05     17.49 o 
   3  20   7      125.60      134.26     29.88 o 
   4  20   7       43.42       46.95     35.03 o 
   5  20   7      188.93      142.71     79.82 o 
  -7  21   7       99.10      125.86     74.48 o 
  -6  21   7      563.08      519.62     73.52 o 
  -5  21   7     3422.65     3335.71    127.53 o 
  -4  21   7      259.87      266.15     30.70 o 
  -3  21   7     3691.88     3486.24     64.97 o 
  -2  21   7      135.98      158.33     18.76 o 
  -1  21   7      244.95      628.26     27.65 o 
   0  21   7     1398.02     1392.20     34.40 o 
   1  21   7      489.61      428.04     23.56 o 
   2  21   7     4496.58     4337.62    193.55 o 
   3  21   7      319.92      280.46     33.84 o 
   4  21   7     1295.48     1338.88     69.75 o 
   5  21   7       83.52       61.84     45.19 o 
  -7  22   7      501.33      519.87     80.31 o 
  -6  22   7     1679.15     1706.07     97.89 o 
  -5  22   7     1052.45     1033.92     62.44 o 
  -4  22   7     9550.54     9756.08    205.80 o 
  -3  22   7       87.45       87.22     15.60 o 
  -2  22   7     4534.14     4366.95     81.46 o 
  -1  22   7      643.82      582.64     25.82 o 
   0  22   7      292.92      299.79     13.91 o 
   1  22   7    10774.54     9939.76    346.09 o 
   2  22   7     2023.46     1903.69     88.37 o 
   3  22   7     3073.71     3038.76    104.79 o 
   4  22   7      203.69      181.96     44.26 o 
   5  22   7     1271.32     1285.84    119.55 o 
  -7  23   7      486.20      488.18     63.61 o 
  -6  23   7     2104.95     2294.21    133.59 o 
  -5  23   7     2860.01     2643.98    162.45 o 
  -4  23   7       53.45       37.77     18.72 o 
  -3  23   7     4756.48     4565.72     99.48 o 
  -2  23   7       55.50       46.78     14.55 o 
  -1  23   7     6650.35     6518.41    122.10 o 
   0  23   7     3887.26     3551.58     64.14 o 
   1  23   7     2724.70     2743.86     87.19 o 
   2  23   7     2850.08     2870.49    106.50 o 
   3  23   7        7.63       15.67     34.77 o 
   4  23   7     1794.13     1769.52    164.00 o 
  -6  24   7     1495.05     1686.38    117.37 o 
  -5  24   7      406.64      440.86     40.21 o 
  -4  24   7       98.46      119.49     18.58 o 
  -3  24   7     1750.55     1647.88     50.34 o 
  -2  24   7     6762.01     6557.73    163.08 o 
  -1  24   7      293.19      309.74     20.36 o 
   0  24   7     9689.64     8956.25    233.92 o 
   1  24   7     1866.27     1727.61     94.71 o 
   2  24   7        4.46      -14.11     24.44 o 
   3  24   7      281.24      291.80     52.10 o 
   4  24   7      135.38       80.39     35.62 o 
  -6  25   7     1050.95     1259.17     91.01 o 
  -5  25   7      750.96      640.52     70.29 o 
  -4  25   7       29.46       25.87     13.37 o 
  -3  25   7     1478.41     1490.12     43.19 o 
  -2  25   7      153.50      110.52     16.27 o 
  -1  25   7     2429.14     2344.46     67.75 o 
   0  25   7      889.23      778.58     42.53 o 
   1  25   7     1246.59     1194.89     51.86 o 
   2  25   7      352.28      316.35     44.92 o 
   3  25   7       57.75       85.67     33.76 o 
   4  25   7      490.26      476.35     54.60 o 
  -6  26   7       92.27      117.67     37.95 o 
  -5  26   7      110.43       58.06     33.92 o 
  -4  26   7      374.85      274.34     38.58 o 
  -3  26   7      311.40      278.63     27.80 o 
  -2  26   7       34.97       42.43     14.36 o 
  -1  26   7      195.42      336.04     28.23 o 
   0  26   7      164.45      167.75     20.00 o 
   1  26   7      846.23      844.21     58.70 o 
   2  26   7      254.01      281.96     36.07 o 
   3  26   7       20.50      -33.62     33.62 o 
  -5  27   7        4.77        8.12     25.35 o 
  -4  27   7      233.39      240.87     32.90 o 
  -3  27   7       44.36       21.68     14.77 o 
  -2  27   7     1100.67     1173.34     43.97 o 
  -1  27   7     1570.70     1679.45     88.55 o 
   0  27   7        2.47       15.61     28.86 o 
   1  27   7      492.77      446.59     48.45 o 
   2  27   7       70.68       56.54     26.82 o 
   3  27   7      200.85      188.79     37.15 o 
  -5  28   7     1028.04     1345.47    117.51 o 
  -4  28   7     1159.80     1102.84     66.98 o 
  -3  28   7       80.99       50.28     24.63 o 
  -2  28   7     1841.11     1808.19     56.62 o 
  -1  28   7     1822.73     1805.85    107.65 o 
   0  28   7      264.78      260.88     34.20 o 
   1  28   7      291.26      293.67     35.97 o 
   2  28   7      478.00      528.19     68.49 o 
   3  28   7     1530.33     1413.65    140.35 o 
  -4  29   7     1481.75     1397.75     83.51 o 
  -3  29   7     5594.02     5135.68    203.46 o 
  -2  29   7       14.44        8.26     13.42 o 
  -1  29   7      680.28      605.66     54.51 o 
   0  29   7     1341.99     1280.96     70.66 o 
   1  29   7      172.77      219.66     33.27 o 
   2  29   7     3127.75     3106.49    257.62 o 
  -4  30   7     1561.16     1575.06    100.08 o 
  -3  30   7      215.41      148.54     19.49 o 
  -2  30   7     3497.11     3045.51    126.74 o 
  -1  30   7      300.82      293.79     41.51 o 
   0  30   7      469.65      467.15     44.64 o 
   1  30   7     2168.88     1969.47     99.35 o 
  -3  31   7     1455.04     1287.51     61.17 o 
  -2  31   7      228.77      157.16     21.81 o 
  -1  31   7     2167.93     2410.87    112.63 o 
   0  31   7      741.53      697.63     52.49 o 
   1  31   7     1004.18      902.77     89.31 o 
  -2  32   7     1031.63      844.42    107.19 o 
  -1  32   7      473.95      469.59     56.27 o 
  -9   0   8     1830.04     2221.73    134.46 o 
  -8   0   8      576.27      486.69     79.26 o 
  -7   0   8     3731.88     3757.10    174.93 o 
  -6   0   8     4634.90     4606.03    183.52 o 
  -5   0   8     7393.75     6938.67    199.39 o 
  -4   0   8     1991.39     2184.84     71.62 o 
  -3   0   8    10473.72     9918.90    236.47 o 
  -2   0   8    41571.70    41039.81   1528.41 o 
  -1   0   8       61.51      264.54     15.34 o 
   0   0   8    13048.42    12150.97    408.17 o 
   1   0   8     7999.73     7899.56    167.03 o 
   2   0   8      148.81      131.72     18.59 o 
   3   0   8     2086.18     2258.28    100.56 o 
   4   0   8      625.47      785.22     71.86 o 
   5   0   8     7912.13     7924.09    361.87 o 
   6   0   8      137.44      224.09     99.63 o 
  -9   1   8      177.48      145.15     75.24 o 
  -8   1   8     2284.82     2791.95    136.94 o 
  -7   1   8     1975.37     1861.36     67.05 o 
  -6   1   8     3732.35     3679.35     97.73 o 
  -5   1   8     6869.86     7146.88    153.46 o 
  -4   1   8      635.15      630.22     27.15 o 
  -3   1   8     8912.46     8666.01    148.39 o 
  -2   1   8     1624.96     1707.15     42.50 o 
  -1   1   8    20460.22    20302.48    343.63 o 
   0   1   8     6587.42     6243.46    229.82 o 
   1   1   8     7475.06     7701.82    109.78 o 
   2   1   8     5764.58     5743.52     80.08 o 
   3   1   8      124.47       25.69     26.75 o 
   4   1   8     4221.02     4363.07    105.33 o 
   5   1   8      319.85      335.05     43.56 o 
   6   1   8     2239.95     2250.63    130.73 o 
  -9   2   8      496.34      462.44     54.17 o 
  -8   2   8      178.40      127.22     28.96 o 
  -7   2   8      414.88      616.71     45.14 o 
  -6   2   8     9822.26     9380.02    219.22 o 
  -5   2   8     1542.89     1449.68     48.14 o 
  -4   2   8     5722.85     5342.15    105.37 o 
  -3   2   8      110.02      148.35     15.70 o 
  -2   2   8     6777.07     7408.51    130.93 o 
  -1   2   8     1010.15      796.43     15.67 o 
   0   2   8     3498.83     3534.92     77.49 o 
   1   2   8    35306.70    35533.59    680.48 o 
   2   2   8      606.65      574.71     19.82 o 
   3   2   8     2181.03     2094.85     58.45 o 
   4   2   8      126.72      116.32     21.12 o 
   5   2   8      606.52      561.52     37.58 o 
   6   2   8      275.01      272.31     53.22 o 
  -9   3   8      271.78      295.44     57.57 o 
  -8   3   8      253.11      370.28     44.13 o 
  -7   3   8       31.76       65.97     28.61 o 
  -6   3   8      121.39      103.39     23.17 o 
  -5   3   8     3960.03     3678.42     90.69 o 
  -4   3   8      294.99      319.48     21.93 o 
  -3   3   8      478.66      810.42     41.21 o 
  -2   3   8     4512.53     5099.35     85.11 o 
  -1   3   8       10.62       -6.79     24.59 o 
   0   3   8     2161.65     2393.57     40.95 o 
   1   3   8      199.77      286.23     11.87 o 
   2   3   8     4779.06     4641.91     64.55 o 
   3   3   8      171.99      209.26     20.79 o 
   4   3   8       75.83       77.52     21.79 o 
   5   3   8      388.75      398.46     44.16 o 
   6   3   8        0.76       28.11     47.97 o 
  -8   4   8      442.72      733.44    117.87 o 
  -7   4   8      948.56     1273.34     68.98 o 
  -6   4   8       40.06       49.60     19.92 o 
  -5   4   8      466.19      522.68     37.05 o 
  -4   4   8     4132.37     4218.95    106.89 o 
  -3   4   8     3727.20     4336.51    133.87 o 
  -2   4   8     1027.93     2749.94     71.62 o 
  -1   4   8      774.42      700.74     38.14 o 
   0   4   8     2474.93     2258.10     65.00 o 
   1   4   8     1156.54     1198.78     35.39 o 
   2   4   8     1043.77     1036.97     44.85 o 
   3   4   8      812.42      809.72     39.47 o 
   4   4   8      547.90      506.52     40.73 o 
   5   4   8       33.06        1.58     19.75 o 
   6   4   8       16.53       59.68     38.71 o 
  -9   5   8        3.01       37.78     44.82 o 
  -8   5   8     1368.85     1566.33     67.84 o 
  -7   5   8     1394.85     1271.36     58.46 o 
  -6   5   8      407.81      511.70     50.90 o 
  -5   5   8    12798.03    13111.29    280.04 o 
  -4   5   8     2887.51     2840.54     69.89 o 
  -3   5   8    13899.26    13437.83    261.35 o 
  -2   5   8       91.88      505.00     58.32 o 
  -1   5   8      299.91      371.77     27.29 o 
   0   5   8     6725.75     6822.56     89.24 o 
   1   5   8     1538.38     1678.37     21.42 o 
   2   5   8    19420.94    18906.55    358.46 o 
   3   5   8      449.30      493.81     28.04 o 
   4   5   8     4588.58     4482.63    155.82 o 
   5   5   8      566.96      536.09     44.53 o 
   6   5   8       16.98       40.43     29.49 o 
  -9   6   8     1368.74     1441.81    101.64 o 
  -8   6   8      824.57      822.43     55.95 o 
  -7   6   8     1157.38     1229.67     59.25 o 
  -6   6   8     4458.13     4573.99    124.59 o 
  -5   6   8     5194.69     5079.02    117.46 o 
  -4   6   8    21903.26    21451.54    451.59 o 
  -3   6   8     1465.82     1258.08     37.12 o 
  -2   6   8    20492.74    19993.33    331.49 o 
  -1   6   8    14574.55    13714.87    229.11 o 
   0   6   8     1775.47     1757.74     33.10 o 
   1   6   8     9256.78     9579.23    138.57 o 
   2   6   8     1652.40     1567.22     82.28 o 
   3   6   8    26609.12    26423.90    578.09 o 
   4   6   8      543.99      592.56     31.73 o 
   5   6   8     2123.17     2129.72     83.89 o 
   6   6   8     1228.58     1241.28     99.04 o 
  -9   7   8      436.35      422.15    115.93 o 
  -8   7   8     2480.06     2661.99    117.86 o 
  -7   7   8     1662.28     1599.36     66.95 o 
  -6   7   8     2843.79     2843.00     84.54 o 
  -5   7   8     1376.79     1409.51     55.55 o 
  -4   7   8      304.49      365.22     24.06 o 
  -3   7   8    31420.62    29612.65    651.28 o 
  -2   7   8    23700.32    23911.46    428.56 o 
  -1   7   8    20824.93    20220.82    378.75 o 
   0   7   8     1621.42     1594.74     30.16 o 
   1   7   8     6498.81     6456.85    106.46 o 
   2   7   8     1080.42     1119.09     36.74 o 
   3   7   8      850.39     1054.17     52.39 o 
   4   7   8    11815.84    12410.66    273.79 o 
   5   7   8     2107.17     1937.23     60.24 o 
   6   7   8     2416.49     2186.88    104.63 o 
  -9   8   8      879.83     1156.75    317.25 o 
  -8   8   8      649.11      669.99     83.71 o 
  -7   8   8     2077.68     1943.39     86.01 o 
  -6   8   8     1931.71     2138.33     63.43 o 
  -5   8   8     2981.62     3273.58     82.05 o 
  -4   8   8     2134.31     2059.24     60.48 o 
  -3   8   8     7287.94     6944.54    126.22 o 
  -2   8   8    18130.96    17663.56    252.68 o 
  -1   8   8    13831.21    12680.68    213.62 o 
   0   8   8    11532.55    11101.27    161.06 o 
   1   8   8       20.68       55.91     10.75 o 
   2   8   8      333.31      316.84     24.86 o 
   3   8   8     4924.44     4941.19    107.17 o 
   4   8   8      758.36     1121.33     40.64 o 
   5   8   8     3575.64     3692.58     91.75 o 
   6   8   8      535.84      473.83     68.47 o 
  -9   9   8       15.44       12.33     28.15 o 
  -8   9   8      320.80      293.22     46.59 o 
  -7   9   8      733.21      864.85     63.30 o 
  -6   9   8      825.82      988.79     47.93 o 
  -5   9   8     2851.54     2599.28     66.72 o 
  -4   9   8      363.93      385.11     23.63 o 
  -3   9   8     1453.79     1345.69     48.21 o 
  -2   9   8      232.09      342.53     15.73 o 
  -1   9   8     2290.57     2137.63    133.31 o 
   0   9   8      920.78      966.78     27.70 o 
   1   9   8     1269.58     1249.94     22.20 o 
   2   9   8     2275.20     2256.71     50.01 o 
   3   9   8      322.35      325.88     22.30 o 
   4   9   8     1030.11      969.78     38.84 o 
   5   9   8      121.43      126.36     22.71 o 
   6   9   8        5.56       52.64     26.27 o 
  -9  10   8       23.64       -2.08     24.87 o 
  -8  10   8      105.13       77.21     28.15 o 
  -7  10   8     1191.44     1158.43     60.29 o 
  -6  10   8      199.14      205.30     24.40 o 
  -5  10   8        7.70       20.15     17.81 o 
  -4  10   8      270.66      285.47     21.69 o 
  -3  10   8      374.48      355.63     16.77 o 
  -2  10   8      557.92      686.06     24.25 o 
  -1  10   8     2291.87     2068.24     42.76 o 
   0  10   8     9986.18     9302.81    125.80 o 
   1  10   8      845.27      869.86     18.50 o 
   2  10   8      650.14      726.36     29.20 o 
   3  10   8      305.38      271.17     21.29 o 
   4  10   8      544.57      649.18     31.58 o 
   5  10   8      815.63      798.12     38.90 o 
   6  10   8        6.54       -6.83     20.99 o 
  -9  11   8       14.35        1.51     23.19 o 
  -8  11   8      916.19     1043.20     68.69 o 
  -7  11   8      830.01      980.30     64.40 o 
  -6  11   8     1627.87     1717.49     58.81 o 
  -5  11   8     2303.24     2202.47     67.15 o 
  -4  11   8      628.58      608.15     33.31 o 
  -3  11   8      614.41      633.14     36.16 o 
  -2  11   8      766.12     1412.86     34.76 o 
  -1  11   8     9519.62     9259.95    794.85 o 
   0  11   8     2711.20     2658.11     41.78 o 
   1  11   8     3728.08     3498.31     50.74 o 
   2  11   8     2013.20     1999.04     35.33 o 
   3  11   8      598.11      638.81     25.62 o 
   4  11   8     1297.36     1430.08     61.37 o 
   5  11   8       29.12       19.62     24.97 o 
   6  11   8      913.38     1041.53    225.94 o 
  -9  12   8      436.27       97.41     97.97 o 
  -8  12   8        3.73      -24.15     24.15 o 
  -7  12   8     1892.95     2040.52     98.05 o 
  -6  12   8     4262.33     3908.51    116.65 o 
  -5  12   8      126.96      158.01     23.21 o 
  -4  12   8    11695.77    11404.88    202.17 o 
  -3  12   8       37.77        6.56     10.65 o 
  -2  12   8     4134.40     4434.01     77.81 o 
  -1  12   8     2711.08     2722.18     55.34 o 
   0  12   8     2709.95     2621.85     53.01 o 
   1  12   8    15229.87    14895.14    231.66 o 
   2  12   8      161.68      119.65     10.74 o 
   3  12   8     7586.15     7625.70    137.41 o 
   4  12   8      253.36      284.38     18.92 o 
   5  12   8      548.85      547.39     30.79 o 
   6  12   8      811.27      837.45    215.57 o 
  -8  13   8     1707.41     1656.15     94.60 o 
  -7  13   8      211.38      215.23     26.65 o 
  -6  13   8      908.05      842.64     40.97 o 
  -5  13   8    14128.74    14031.39    293.51 o 
  -4  13   8     1329.75     1131.16     57.57 o 
  -3  13   8    21450.59    21443.52    390.53 o 
  -2  13   8        1.44       20.16      9.61 o 
  -1  13   8      661.93      714.77     25.06 o 
   0  13   8     8972.75     8522.77    126.97 o 
   1  13   8     3923.91     3723.41     57.37 o 
   2  13   8     7648.70     7532.29    123.10 o 
   3  13   8     3546.72     3513.83     72.26 o 
   4  13   8     2993.42     2931.61     97.57 o 
   5  13   8      220.19      226.08     39.41 o 
   6  13   8     1086.36     1055.24    152.23 o 
  -8  14   8     1134.12      980.35     53.79 o 
  -7  14   8     2853.68     2578.93     88.47 o 
  -6  14   8      860.17      975.83     60.97 o 
  -5  14   8     1259.53     1406.88     45.92 o 
  -4  14   8    16602.46    16119.59    279.48 o 
  -3  14   8       63.46       48.72     14.90 o 
  -2  14   8     6641.11     7235.61    127.59 o 
  -1  14   8     4705.14     4392.42     72.76 o 
   0  14   8     1717.42     1608.05     24.87 o 
   1  14   8     3450.75     3296.63     50.32 o 
   2  14   8     3059.86     3077.99     50.62 o 
   3  14   8     4234.36     4211.31     66.56 o 
   4  14   8       16.24       72.53     14.69 o 
   5  14   8     2789.54     2930.09    202.23 o 
   6  14   8      763.05      624.85    130.38 o 
  -8  15   8      793.97      929.15     78.35 o 
  -7  15   8      217.44      246.55     27.83 o 
  -6  15   8     1973.07     2144.09     60.83 o 
  -5  15   8     1177.86      994.22     36.53 o 
  -4  15   8      231.23      244.81     23.81 o 
  -3  15   8     2098.19     2192.03     54.41 o 
  -2  15   8     3280.77     3477.84     60.18 o 
  -1  15   8    12490.73    12428.47    210.75 o 
   0  15   8       28.80       41.83      9.16 o 
   1  15   8     1403.95     1341.86     30.68 o 
   2  15   8     1025.39     1125.58     23.99 o 
   3  15   8      316.77      427.57     67.51 o 
   4  15   8     1823.02     1634.47    126.13 o 
   5  15   8      525.77      440.76    106.30 o 
  -8  16   8      352.47      319.59     33.63 o 
  -7  16   8     1078.48     1189.48     75.38 o 
  -6  16   8       62.98       78.21     24.81 o 
  -5  16   8      331.45      437.07     41.48 o 
  -4  16   8      247.86      277.80     22.53 o 
  -3  16   8       69.81       46.71     14.29 o 
  -2  16   8       48.92      503.23     28.26 o 
  -1  16   8      160.21      165.82     15.27 o 
   0  16   8     7530.27     7132.98     99.49 o 
   1  16   8       91.81      119.22     22.60 o 
   2  16   8        4.64       21.70     11.98 o 
   3  16   8      573.47      444.63     14.05 o 
   4  16   8      179.12      235.03     31.12 o 
   5  16   8      560.98      606.33    121.12 o 
  -8  17   8      344.05      276.95     30.93 o 
  -7  17   8        0.53       38.68     26.03 o 
  -6  17   8      520.14      640.93     41.10 o 
  -5  17   8       29.12       26.55     13.41 o 
  -4  17   8        0.50       25.86     13.79 o 
  -3  17   8     1449.59     1591.64     85.53 o 
  -2  17   8      479.26      746.72     25.06 o 
  -1  17   8      480.04      594.07     48.55 o 
   0  17   8      177.16      151.02     12.79 o 
   1  17   8      827.02      804.85     24.65 o 
   2  17   8      375.59      368.02     11.95 o 
   3  17   8       73.33       91.49     19.41 o 
   4  17   8      792.14     1012.74     84.22 o 
   5  17   8      175.10       84.45     75.19 o 
  -8  18   8      126.74       81.63     45.64 o 
  -7  18   8     2576.58     2314.07    151.76 o 
  -6  18   8      987.15     1112.25     48.81 o 
  -5  18   8     1332.75     1365.13     56.99 o 
  -4  18   8     1251.72     1197.24     43.22 o 
  -3  18   8     1775.85     1847.22     71.24 o 
  -2  18   8     6182.09     6277.43    104.17 o 
  -1  18   8     1121.21     1216.40     53.30 o 
   0  18   8     5724.55     5472.25     78.06 o 
   1  18   8     2418.35     2250.27     47.89 o 
   2  18   8      384.46      387.69     14.14 o 
   3  18   8     1585.57     1454.78    121.37 o 
   4  18   8     1740.08     1799.26    134.20 o 
   5  18   8     2062.88     1950.12    104.11 o 
  -8  19   8     1179.02     1447.71    107.33 o 
  -7  19   8      606.13      627.47     62.67 o 
  -6  19   8     1209.79     1416.32     97.78 o 
  -5  19   8     4646.23     4378.03    176.73 o 
  -4  19   8       11.03        0.52     15.24 o 
  -3  19   8     8001.13     7751.35    159.73 o 
  -2  19   8      449.42      804.37     27.61 o 
  -1  19   8     2478.19     2467.81     75.53 o 
   0  19   8     5373.39     5076.12     76.40 o 
   1  19   8     4634.35     4404.69     96.34 o 
   2  19   8     4851.90     4170.25    188.08 o 
   3  19   8      139.03       96.75     23.87 o 
   4  19   8     3180.75     2949.65    162.76 o 
   5  19   8      565.97      452.41     77.23 o 
  -7  20   8      245.12      282.02     47.80 o 
  -6  20   8     2984.86     2807.59    138.33 o 
  -5  20   8      702.73      653.47     85.06 o 
  -4  20   8    12619.99    12345.36    333.66 o 
  -3  20   8      357.68      394.99     22.27 o 
  -2  20   8     5678.43     5536.55     92.67 o 
  -1  20   8     2017.46     1928.48     48.63 o 
   0  20   8      288.32      286.79     14.60 o 
   1  20   8     8974.50     8373.22    220.66 o 
   2  20   8     2332.82     2291.31    161.79 o 
   3  20   8     6363.73     6083.34    271.49 o 
   4  20   8       32.54       69.03     29.83 o 
   5  20   8     1122.86     1098.23    114.64 o 
  -7  21   8      653.75      552.26     46.72 o 
  -6  21   8      139.32      137.93     26.14 o 
  -5  21   8     3363.80     3341.64    291.41 o 
  -4  21   8      106.22      103.02     19.57 o 
  -3  21   8     6562.79     6585.67    115.33 o 
  -2  21   8      268.60      234.88     17.04 o 
  -1  21   8     1495.92     1680.16    118.52 o 
   0  21   8     3286.82     3193.41     72.24 o 
   1  21   8     1082.40      956.74     38.92 o 
   2  21   8     3574.34     3204.60    268.80 o 
   3  21   8      566.01      447.27     39.79 o 
   4  21   8     1492.99     1427.83    171.86 o 
  -7  22   8      428.25      405.39     59.30 o 
  -6  22   8      310.92      321.23     55.62 o 
  -5  22   8       19.17       21.28     31.11 o 
  -4  22   8       40.91       76.81     18.11 o 
  -3  22   8       68.13       59.23     14.50 o 
  -2  22   8      758.07     1223.75     52.43 o 
  -1  22   8      190.81      201.69     19.87 o 
   0  22   8     2743.14     2662.04     93.53 o 
   1  22   8        2.03        4.77     14.03 o 
   2  22   8       11.29        5.85     27.78 o 
   3  22   8      301.57      301.07     49.11 o 
   4  22   8       22.99       45.26     26.78 o 
  -7  23   8      142.67      133.07     41.41 o 
  -6  23   8      116.46      149.80     31.01 o 
  -5  23   8      188.98      178.52     21.67 o 
  -4  23   8      388.69      412.47     23.83 o 
  -3  23   8      193.25      195.10     20.28 o 
  -2  23   8        4.83       30.38     12.59 o 
  -1  23   8     1658.52     1611.01     44.32 o 
   0  23   8       52.86       53.67     11.38 o 
   1  23   8      383.97      413.92     39.94 o 
   2  23   8      573.09      533.91     50.02 o 
   3  23   8      947.91      878.50     53.79 o 
   4  23   8        4.79       50.87     35.50 o 
  -6  24   8      135.77      122.92     41.93 o 
  -5  24   8      157.54      145.61     31.00 o 
  -4  24   8      887.66      798.01     41.54 o 
  -3  24   8      328.67      293.69     26.77 o 
  -2  24   8     1493.18     1453.18     42.58 o 
  -1  24   8        3.54        2.54     12.47 o 
   0  24   8       18.41       60.41     13.97 o 
   1  24   8      984.82      997.35     57.92 o 
   2  24   8       72.23       83.77     23.54 o 
   3  24   8      558.82      469.90     42.54 o 
   4  24   8      170.19      178.13     62.47 o 
  -6  25   8     1225.60     1801.24    216.64 o 
  -5  25   8     1014.01      784.86     59.11 o 
  -4  25   8       88.53       92.07     21.18 o 
  -3  25   8     1787.05     1796.17     56.25 o 
  -2  25   8     1072.96     1018.23     37.62 o 
  -1  25   8     5397.41     5096.39    134.80 o 
   0  25   8      551.52      498.65     27.01 o 
   1  25   8     1675.67     1549.73    125.26 o 
   2  25   8      667.93      643.21     52.34 o 
   3  25   8      362.38      342.20     54.21 o 
  -6  26   8     1608.39     1714.65    107.99 o 
  -5  26   8     2292.52     2307.50    102.42 o 
  -4  26   8      828.00      858.09     65.72 o 
  -3  26   8      523.18      467.23     31.50 o 
  -2  26   8     4829.50     4684.33    116.45 o 
  -1  26   8     1363.03     1153.39     35.37 o 
   0  26   8     3098.51     2882.52    138.95 o 
   1  26   8      810.78      813.44     44.43 o 
   2  26   8      209.99      179.53     39.99 o 
   3  26   8     2001.77     1967.03    155.60 o 
  -5  27   8     1865.08     2210.58    115.22 o 
  -4  27   8      426.49      341.92     29.17 o 
  -3  27   8     5231.29     4837.62    164.20 o 
  -2  27   8      382.68      349.44     24.60 o 
  -1  27   8     1481.74     1321.47     93.86 o 
   0  27   8     2213.35     2094.41    105.04 o 
   1  27   8      338.03      270.09     57.72 o 
   2  27   8     1453.81     1386.89    215.07 o 
  -5  28   8       75.42       43.15     34.42 o 
  -4  28   8     3001.55     2782.75    222.68 o 
  -3  28   8      401.13      360.98     27.34 o 
  -2  28   8     1257.54     1497.37     65.32 o 
  -1  28   8      174.35      128.00     24.00 o 
   0  28   8       58.19       55.60     21.30 o 
   1  28   8     2764.04     2576.98    160.38 o 
   2  28   8     1253.80     1221.71    191.24 o 
  -4  29   8       40.72        2.15     22.87 o 
  -3  29   8      312.89      269.23     24.87 o 
  -2  29   8       48.56      230.96     49.09 o 
  -1  29   8       85.93       57.29     30.71 o 
   0  29   8      283.82      235.07     31.20 o 
   1  29   8      161.80      149.98     26.45 o 
  -3  30   8      585.08      470.75     46.21 o 
  -2  30   8        4.00       58.11     18.96 o 
  -1  30   8        3.63       17.47     29.06 o 
   0  30   8      145.20      116.76     28.05 o 
   1  30   8      283.07      264.50     31.89 o 
  -2  31   8       64.17      151.10     38.32 o 
  -1  31   8      474.09      406.13    139.64 o 
   0  31   8      861.48      839.65     67.06 o 
  -9   1   9      625.46      580.84    186.20 o 
  -8   1   9      929.91      852.90     54.40 o 
  -7   1   9      691.92      850.67     57.07 o 
  -6   1   9      712.64      783.60     51.49 o 
  -5   1   9      162.94      205.04     23.95 o 
  -4   1   9        1.16        2.89     12.65 o 
  -3   1   9     4017.74     4200.86     85.16 o 
  -2   1   9     1579.90     1148.08     26.00 o 
  -1   1   9     7562.11     6657.50     75.95 o 
   0   1   9     1094.48     1281.40     57.23 o 
   1   1   9     1542.89     1485.09     29.44 o 
   2   1   9       91.46      101.28     12.63 o 
   3   1   9      238.76      586.85     51.96 o 
   4   1   9     2555.92     2358.26     56.43 o 
   5   1   9      525.60      657.42     37.78 o 
   6   1   9     1434.58     1555.76    115.19 o 
  -9   2   9     1491.73     1701.56    171.86 o 
  -8   2   9      795.44     1240.88    143.60 o 
  -7   2   9     2109.21     2338.13     80.62 o 
  -6   2   9     3337.39     3424.83    102.34 o 
  -5   2   9     1218.79     1227.98     55.58 o 
  -4   2   9     2724.90     2238.03     60.11 o 
  -2   2   9    32485.19    31830.74    616.21 o 
  -1   2   9     1835.90     1655.14     17.56 o 
   0   2   9    13031.65    13470.43    284.03 o 
   1   2   9     4722.69     4696.22     66.51 o 
   2   2   9      676.32      934.86     28.59 o 
   3   2   9     2273.95     2705.73    103.62 o 
   4   2   9     1261.96     1208.75     48.73 o 
   5   2   9     3905.76     3955.77    114.86 o 
   6   2   9      316.17      315.92     62.56 o 
  -9   3   9       36.46       35.21     37.65 o 
  -8   3   9     2111.41     2327.44     94.40 o 
  -7   3   9     2497.99     2763.96     93.62 o 
  -6   3   9     1190.66     1310.43     59.34 o 
  -5   3   9    16685.74    15704.06    329.94 o 
  -4   3   9      199.35      275.94     23.52 o 
  -3   3   9     9482.76     8604.23    161.01 o 
  -2   3   9      300.43      261.04     19.01 o 
  -1   3   9     4261.88     4126.96    104.09 o 
   0   3   9    10815.11    11007.92    214.27 o 
   1   3   9     3675.73     3549.68     49.95 o 
   2   3   9    20838.06    20306.06    367.08 o 
   3   3   9      625.28      613.16     23.06 o 
   4   3   9     2513.28     2622.06     72.68 o 
   5   3   9      207.30      160.27     27.48 o 
   6   3   9      445.67      390.23     66.29 o 
  -9   4   9     1428.36     2014.92    102.89 o 
  -8   4   9       12.66       40.81     30.11 o 
  -7   4   9      427.68      367.44     38.13 o 
  -6   4   9    14021.38    14524.60    325.12 o 
  -5   4   9      639.14      649.15     39.17 o 
  -4   4   9    15509.75    15041.40    306.26 o 
  -3   4   9      345.19      479.94     29.48 o 
  -2   4   9    11151.90    10819.45    170.96 o 
  -1   4   9     1096.83     1046.58     31.37 o 
   0   4   9       60.24       72.90     15.45 o 
   1   4   9    37500.91    38282.03    758.40 o 
   2   4   9     1637.59     1562.51     36.06 o 
   3   4   9    12991.45    12723.45    257.22 o 
   4   4   9       62.96       61.56     17.13 o 
   5   4   9      332.09      226.28     60.46 o 
   6   4   9     1018.33     1027.46     76.52 o 
  -9   5   9      157.90      123.65     63.13 o 
  -8   5   9     1140.32     1162.36     77.19 o 
  -7   5   9     1521.51     1447.53     59.34 o 
  -6   5   9     2136.25     2064.41     83.47 o 
  -5   5   9     2069.59     1988.83     72.38 o 
  -4   5   9        4.51       23.71     18.98 o 
  -3   5   9    13028.62    14199.72    276.52 o 
  -2   5   9     3185.56     3034.40     56.63 o 
  -1   5   9     3432.55     3444.14     58.06 o 
   0   5   9     2810.17     2928.75     63.43 o 
   1   5   9      976.20      955.52     30.63 o 
   2   5   9     7062.33     6676.10     97.95 o 
   3   5   9      727.62      872.66     33.61 o 
   4   5   9     3274.57     3239.27     89.24 o 
   5   5   9     1183.64     1321.31     50.85 o 
   6   5   9      394.30      443.73     55.86 o 
  -9   6   9      313.92      185.71     55.34 o 
  -8   6   9      210.04      410.73     44.61 o 
  -7   6   9       18.14       34.45     26.11 o 
  -6   6   9       66.79       73.70     21.04 o 
  -5   6   9     2563.45     2532.01     73.67 o 
  -4   6   9      623.12      656.63     51.70 o 
  -3   6   9     7849.81     7619.54    141.59 o 
  -2   6   9    13621.61    13419.00    231.27 o 
  -1   6   9     1320.26     1278.83     31.94 o 
   0   6   9      564.23      586.23     34.48 o 
   1   6   9     3261.54     3230.58     69.14 o 
   2   6   9      149.87      190.50     19.18 o 
   3   6   9      927.35      860.04     49.40 o 
   4   6   9      999.52     1010.65     41.91 o 
   5   6   9     2158.45     2082.97     73.59 o 
   6   6   9       80.98      108.74     28.61 o 
  -9   7   9        3.56        9.87     26.07 o 
  -8   7   9      276.17      178.62     36.65 o 
  -7   7   9        7.04       13.88     21.66 o 
  -6   7   9       24.00      -18.47     42.66 o 
  -5   7   9     1063.48     1007.63     41.46 o 
  -4   7   9        2.95        2.00     14.03 o 
  -3   7   9      374.07      910.48     33.22 o 
  -2   7   9     2241.82     2308.04     35.36 o 
  -1   7   9      656.26      647.19     28.28 o 
   0   7   9     3111.70     3031.52     51.40 o 
   1   7   9      116.03      126.62     17.58 o 
   2   7   9     2674.07     2767.60     62.57 o 
   3   7   9       13.98       43.25     14.41 o 
   4   7   9       73.50       42.10     17.76 o 
   5   7   9       48.36       54.67     28.07 o 
   6   7   9        4.91        2.46     23.95 o 
  -9   8   9      364.42      133.64    148.34 o 
  -8   8   9      749.87      906.08     61.43 o 
  -7   8   9     1327.06     1539.69     73.42 o 
  -6   8   9     1062.26     1081.98     46.69 o 
  -5   8   9       16.90       52.45     21.06 o 
  -4   8   9     4530.60     4600.27    103.47 o 
  -3   8   9      113.93      121.63     16.00 o 
  -2   8   9     7400.63     6889.81    108.14 o 
  -1   8   9     8810.95     8753.08    155.48 o 
   0   8   9    13099.36    12808.31    188.12 o 
   1   8   9     2137.09     2116.54     60.89 o 
   2   8   9     1823.53     1934.83     55.65 o 
   3   8   9     5972.94     5766.55    129.70 o 
   4   8   9      655.43      677.66     37.55 o 
   5   8   9     1848.98     1944.90     92.38 o 
   6   8   9      670.60      655.78     60.28 o 
  -9   9   9      266.05      211.80    106.67 o 
  -8   9   9     2115.90     2401.42    119.64 o 
  -7   9   9     2914.92     2811.57    116.03 o 
  -6   9   9     4952.63     4904.97    119.27 o 
  -5   9   9     3822.26     3680.86     87.48 o 
  -4   9   9      736.30      798.02     34.78 o 
  -3   9   9     7012.72     7260.26    120.19 o 
  -2   9   9    11194.05    10914.02    168.74 o 
  -1   9   9    19752.21    19080.91    362.22 o 
   0   9   9     2791.25     2739.35     44.97 o 
   1   9   9     8725.80     8843.42    163.76 o 
   2   9   9     3497.68     3597.06     91.53 o 
   3   9   9      903.02      978.36     35.72 o 
   4   9   9     5133.81     5072.57    120.67 o 
   5   9   9     1008.39     1098.47     50.06 o 
   6   9   9     1928.43     1989.69     85.28 o 
  -9  10   9      444.06      479.27    285.57 o 
  -8  10   9      498.13      440.95     51.30 o 
  -7  10   9     4485.23     4434.62    135.50 o 
  -6  10   9     3846.38     3846.17     99.09 o 
  -5  10   9       65.98       93.55     20.69 o 
  -4  10   9    13824.86    13346.31    280.92 o 
  -3  10   9      839.47     1026.04     27.16 o 
  -2  10   9     4194.04     4234.12     68.55 o 
  -1  10   9     3519.44     3370.97     63.81 o 
   0  10   9    16463.10    15906.21    241.79 o 
   1  10   9     3286.32     3174.02     74.76 o 
   2  10   9       11.85       14.50      9.19 o 
   3  10   9     8486.40     8815.53    177.88 o 
   4  10   9      217.32      191.30     20.31 o 
   5  10   9     1471.81     1325.12     47.50 o 
   6  10   9      684.63      676.70    121.86 o 
  -9  11   9        5.08       29.82     35.37 o 
  -8  11   9      573.35      571.28     47.87 o 
  -7  11   9     1435.55     1481.16     77.93 o 
  -6  11   9      844.30      737.74     47.99 o 
  -5  11   9    14440.88    14308.15    380.70 o 
  -4  11   9       22.21       65.02     20.32 o 
  -3  11   9     9357.75     9405.10    138.21 o 
  -2  11   9       71.92       77.88     12.13 o 
  -1  11   9      363.40      494.54     29.73 o 
   0  11   9     3143.63     3080.03     53.88 o 
   1  11   9      122.31       93.37     23.96 o 
   2  11   9    16973.40    16864.54    285.63 o 
   3  11   9      950.77      974.25     45.30 o 
   4  11   9     1720.40     1711.32     53.92 o 
   5  11   9      102.17       85.02     23.41 o 
   6  11   9      420.25      357.42    100.00 o 
  -9  12   9      164.17      128.88     50.58 o 
  -8  12   9      100.81       96.31     30.12 o 
  -7  12   9      124.12       88.52     23.31 o 
  -6  12   9      939.66      964.16     46.98 o 
  -5  12   9        5.17       13.78     18.40 o 
  -4  12   9     9282.01     9198.61    168.32 o 
  -3  12   9     1699.45     2155.90     61.89 o 
  -2  12   9      338.01      347.17     20.49 o 
  -1  12   9      285.32      297.34     20.82 o 
   0  12   9      543.07      544.22     23.41 o 
   1  12   9     2764.69     2507.29     71.69 o 
   2  12   9      759.17      773.05     21.09 o 
   3  12   9     1780.00     1936.83     54.03 o 
   4  12   9      854.81      825.13     44.53 o 
   5  12   9      335.54      271.22     30.97 o 
  -8  13   9      147.88      154.30     28.64 o 
  -7  13   9       66.01       47.47     25.05 o 
  -6  13   9       68.89      103.71     21.31 o 
  -5  13   9       88.12       88.23     26.21 o 
  -4  13   9        5.74      -16.67     16.67 o 
  -3  13   9      119.61      392.66     27.82 o 
  -2  13   9      332.65      349.81     29.68 o 
  -1  13   9     3556.90     3372.58     61.79 o 
   0  13   9     1039.09     1022.19     29.25 o 
   1  13   9     1300.36     1155.13     41.68 o 
   2  13   9      265.47      288.42     28.55 o 
   3  13   9       10.20       95.03     24.24 o 
   4  13   9        3.50       17.07     11.96 o 
   5  13   9       12.67       96.30     67.78 o 
  -8  14   9       37.84       57.99     30.81 o 
  -7  14   9      302.25      253.70     36.66 o 
  -6  14   9      796.55      845.66     40.47 o 
  -5  14   9      476.71      479.08     26.12 o 
  -4  14   9     4348.88     4698.63    114.55 o 
  -3  14   9     2545.19     2592.75     59.38 o 
  -2  14   9      209.89      467.55     66.87 o 
  -1  14   9     1302.32     1316.11     37.20 o 
   0  14   9      251.54      271.31     18.08 o 
   1  14   9      265.05      197.31     13.21 o 
   2  14   9      775.25      807.49     23.12 o 
   3  14   9     2590.77     2453.59     52.30 o 
   4  14   9      146.17      113.22     17.13 o 
   5  14   9        1.11      -24.82     58.15 o 
  -8  15   9     1032.45     1044.93     60.95 o 
  -7  15   9      839.86      827.50     49.09 o 
  -6  15   9      451.26      509.03     49.13 o 
  -5  15   9     2296.79     2236.73     59.72 o 
  -4  15   9      812.76      839.90     44.95 o 
  -3  15   9    10086.02    10087.05    191.44 o 
  -2  15   9     3088.01     3083.16     72.97 o 
  -1  15   9      821.06      751.02     28.10 o 
   0  15   9     3901.91     3787.32     74.18 o 
   1  15   9     3849.18     3614.98    129.49 o 
   2  15   9     2337.61     2159.02    127.45 o 
   3  15   9      684.76      677.92     43.72 o 
   4  15   9     3011.97     3059.16    154.81 o 
   5  15   9     1052.48      974.86    238.16 o 
  -8  16   9      738.44      859.05    126.44 o 
  -7  16   9     2271.35     2634.06    141.02 o 
  -6  16   9     1207.54     1007.84     46.59 o 
  -5  16   9      785.26      683.35     29.06 o 
  -4  16   9     7339.29     7418.51    164.91 o 
  -3  16   9      955.19      920.03     33.56 o 
  -2  16   9     9527.30     9394.10    174.42 o 
  -1  16   9     5079.15     4880.74     90.90 o 
   0  16   9     8591.62     8126.90    157.19 o 
   1  16   9     1341.75     1273.14     52.73 o 
   2  16   9      675.00      648.18     58.49 o 
   3  16   9     4897.56     4852.87    211.35 o 
   4  16   9     1813.81     1492.14    132.56 o 
   5  16   9     2846.86     2784.95    395.57 o 
  -8  17   9     2166.26     2147.15    107.78 o 
  -7  17   9      963.05      925.09     45.22 o 
  -6  17   9     1926.73     1831.89     60.22 o 
  -5  17   9     3350.32     3514.44    126.72 o 
  -4  17   9      105.44       85.88     20.86 o 
  -3  17   9     7295.19     7072.35    147.20 o 
  -2  17   9     4233.06     4148.13     68.47 o 
  -1  17   9     6328.27     6044.03    138.57 o 
   0  17   9     3777.99     3705.31     68.98 o 
   1  17   9     4594.62     4376.39    107.18 o 
   2  17   9     2869.38     2657.97     88.38 o 
   3  17   9      930.01      904.81     54.94 o 
   4  17   9     4599.87     4321.67    219.22 o 
   5  17   9      576.73      515.21    124.45 o 
  -8  18   9      630.04      381.84     67.04 o 
  -7  18   9      144.99      124.81     27.30 o 
  -6  18   9     1479.75     1641.29     61.54 o 
  -5  18   9      117.22      110.86     23.39 o 
  -4  18   9     6663.20     6465.45    136.86 o 
  -3  18   9       26.35       15.24     13.30 o 
  -2  18   9     2159.28     2074.03     42.09 o 
  -1  18   9     3637.48     3540.29     67.99 o 
   0  18   9      589.36      604.64     25.26 o 
   1  18   9     2459.60     2267.64     58.40 o 
   2  18   9      232.76      251.00     21.98 o 
   3  18   9     3619.89     3424.97    270.72 o 
   4  18   9       29.34      -10.06     28.48 o 
  -7  19   9      381.60      385.64     31.85 o 
  -6  19   9      601.05      542.12     37.60 o 
  -5  19   9      467.90      571.18     35.93 o 
  -4  19   9     1710.09     1785.52     57.95 o 
  -3  19   9     2539.31     2989.33     79.89 o 
  -2  19   9        8.49       29.39     12.49 o 
  -1  19   9      263.53      251.26     20.38 o 
   0  19   9     1994.33     1870.49     50.08 o 
   1  19   9        3.59        2.68     11.52 o 
   2  19   9     1364.17     1219.61    162.57 o 
   3  19   9     1655.07     1510.78    124.50 o 
   4  19   9      320.16      365.94    102.97 o 
  -7  20   9      168.80      195.05     29.89 o 
  -6  20   9      642.11      675.19     42.94 o 
  -5  20   9      219.50      230.85     38.39 o 
  -4  20   9       30.57       10.74     16.56 o 
  -3  20   9      871.43     1066.80     34.89 o 
  -2  20   9      132.85      147.06     19.77 o 
  -1  20   9        2.97        9.36     12.84 o 
   0  20   9      329.61      340.50     18.10 o 
   1  20   9      779.99      664.88     22.78 o 
   2  20   9      298.80      258.45     44.46 o 
   3  20   9       22.84       18.21     19.72 o 
   4  20   9      273.90      174.21     69.59 o 
  -7  21   9       89.40       93.15     30.46 o 
  -6  21   9       74.57       63.82     29.94 o 
  -5  21   9     3744.11     3668.51    146.80 o 
  -4  21   9       78.12       95.99     22.71 o 
  -3  21   9     1751.62     1870.48     53.62 o 
  -2  21   9        0.13       11.81     11.22 o 
  -1  21   9       39.69       43.09     17.18 o 
   0  21   9     5474.61     4995.52    119.17 o 
   1  21   9       44.69       31.03     12.01 o 
   2  21   9     2594.17     2323.17    260.22 o 
   3  21   9      225.16      205.59     39.27 o 
   4  21   9      372.56      481.72     76.94 o 
  -7  22   9       69.83       86.95     41.47 o 
  -6  22   9     2307.09     2356.87    109.20 o 
  -5  22   9      209.70      211.10     28.08 o 
  -4  22   9     4419.32     4311.30    121.37 o 
  -3  22   9       36.24       51.91     15.23 o 
  -2  22   9     4292.42     4142.30     78.47 o 
  -1  22   9      452.00      446.31     25.81 o 
   0  22   9      233.99      190.90     14.97 o 
   1  22   9     7776.42     6989.69    402.43 o 
   2  22   9      251.14      196.99     60.40 o 
   3  22   9     1412.75     1627.57    140.35 o 
   4  22   9       23.57       33.40     53.32 o 
  -6  23   9      952.05      949.40     80.53 o 
  -5  23   9     3133.54     2950.96    172.73 o 
  -4  23   9      278.01      275.56     26.85 o 
  -3  23   9     2262.25     2236.51     68.32 o 
  -2  23   9      124.42      152.24     18.10 o 
  -1  23   9     5543.75     5272.92    104.06 o 
   0  23   9     3062.35     2889.06     88.01 o 
   1  23   9     1026.56      910.39     49.99 o 
   2  23   9     3443.55     3129.79    318.65 o 
   3  23   9      135.65      234.16     61.23 o 
  -6  24   9     2100.26     1913.75    216.48 o 
  -5  24   9      283.18      268.50     29.41 o 
  -4  24   9      782.11      706.97     89.44 o 
  -3  24   9     1913.67     2011.74     56.53 o 
  -2  24   9     2947.87     3000.18     61.80 o 
  -1  24   9      298.10      285.87     21.00 o 
   0  24   9     7465.55     6609.13    262.03 o 
   1  24   9     1584.06     1420.94     85.44 o 
   2  24   9        0.42       35.00     28.24 o 
   3  24   9     1166.20     1251.65    111.48 o 
  -6  25   9      739.28      800.13     87.07 o 
  -5  25   9      551.23      488.89     54.86 o 
  -4  25   9      123.55      109.70     22.19 o 
  -3  25   9      219.82      351.41     29.10 o 
  -2  25   9      211.05      207.52     24.58 o 
  -1  25   9     2863.74     2632.14    132.40 o 
   0  25   9      666.84      563.43     78.09 o 
   1  25   9      760.00      724.14     59.33 o 
   2  25   9      290.58      244.23     58.11 o 
   3  25   9        2.68      141.12     69.34 o 
  -5  26   9       17.81        3.29     18.04 o 
  -4  26   9      501.70      495.80     36.28 o 
  -3  26   9      243.44      254.13     21.72 o 
  -2  26   9        3.39       15.49     14.11 o 
  -1  26   9       39.27       23.65     16.44 o 
   0  26   9      220.76      237.41     43.46 o 
   1  26   9      754.93      756.53     43.39 o 
   2  26   9       96.60       59.19     74.40 o 
  -5  27   9       92.42       22.53     28.15 o 
  -4  27   9       59.32       77.46     19.90 o 
  -3  27   9      235.98      418.67     35.83 o 
  -2  27   9     1388.15     1244.96     56.49 o 
  -1  27   9      717.47      703.97     60.24 o 
   0  27   9        5.25      -31.90     31.90 o 
   1  27   9       94.23       77.75     19.84 o 
   2  27   9      110.21      173.55     57.43 o 
  -4  28   9     1690.49     1391.29     89.81 o 
  -3  28   9       54.27      137.37     21.20 o 
  -2  28   9     1524.48     1415.14     76.02 o 
  -1  28   9     1146.03     1252.28     82.00 o 
   0  28   9       97.48       94.56     37.58 o 
   1  28   9      478.45      495.71     50.53 o 
  -4  29   9      629.10      440.09     62.92 o 
  -3  29   9     3204.11     3188.95     91.61 o 
  -2  29   9       52.32       45.81     17.62 o 
  -1  29   9      509.27      558.48     60.90 o 
   0  29   9     1253.21     1467.10     85.03 o 
   1  29   9      129.31      132.85     39.44 o 
  -3  30   9       26.41       26.05     17.60 o 
  -2  30   9     1910.08     1694.86    119.98 o 
  -1  30   9      594.25      441.64     60.51 o 
   0  30   9      677.07      755.82     66.49 o 
  -9   0  10     2474.03     3027.19    231.12 o 
  -8   0  10      983.96      921.81    139.08 o 
  -7   0  10     2972.84     2882.69    168.53 o 
  -6   0  10     5702.71     5468.29    188.05 o 
  -5   0  10     1008.42      827.89     71.60 o 
  -4   0  10     1888.07     1996.79     90.64 o 
  -3   0  10     3672.04     3465.51    124.39 o 
  -2   0  10    36535.29    37777.63    986.34 o 
  -1   0  10     8074.85     8206.28    153.45 o 
   0   0  10    19924.06    20005.80    805.22 o 
   1   0  10     7181.34     7191.66    161.11 o 
   2   0  10       12.63      864.20    103.56 o 
   3   0  10     2004.95     2096.60    182.68 o 
   4   0  10     2827.42     2492.37    108.55 o 
   5   0  10     5469.44     5184.32    190.74 o 
   6   0  10      561.70      652.99     99.26 o 
  -9   1  10      368.79      323.23    216.31 o 
  -8   1  10     2331.86     2674.33    108.84 o 
  -7   1  10     1732.11     1759.59     74.16 o 
  -6   1  10     1874.94     1731.42     64.57 o 
  -5   1  10     9409.37     9101.38    198.21 o 
  -4   1  10      706.73      604.97     31.18 o 
  -3   1  10     8893.59     8821.24    175.15 o 
  -2   1  10      920.07      886.35     20.98 o 
  -1   1  10    12195.79    12101.77    169.47 o 
   0   1  10     6819.73     6766.80    180.84 o 
   1   1  10     2263.76     2363.69     34.63 o 
   2   1  10     7104.69     7110.93    105.19 o 
   3   1  10      313.11      296.23     35.68 o 
   4   1  10     3078.17     3045.54     64.93 o 
   5   1  10      356.31      299.72     46.42 o 
   6   1  10     1810.96     1946.15    115.15 o 
  -9   2  10      282.52      142.88     52.93 o 
  -8   2  10       51.92       25.43     27.25 o 
  -7   2  10      216.80      315.11     37.39 o 
  -6   2  10     6184.32     6028.96    155.06 o 
  -5   2  10       15.77        3.72     16.34 o 
  -4   2  10     3663.02     4193.87     90.78 o 
  -3   2  10       48.91       41.81     16.90 o 
  -2   2  10      663.84      581.11     16.84 o 
  -1   2  10      252.51      269.81     17.65 o 
   0   2  10       77.70       68.21     39.63 o 
   1   2  10    21083.68    22371.70    391.17 o 
   2   2  10     1316.92     1285.31     28.88 o 
   3   2  10     1354.63     1366.67     34.16 o 
   4   2  10        1.20       20.06     16.19 o 
   5   2  10       75.89       74.35     20.76 o 
   6   2  10      225.19      143.71     53.69 o 
  -9   3  10       19.37       29.08     31.87 o 
  -8   3  10        7.72       72.09     34.78 o 
  -7   3  10       55.15       61.82     23.73 o 
  -6   3  10       62.27       69.36     28.22 o 
  -5   3  10     3232.17     3244.65     95.06 o 
  -4   3  10      166.03      336.45     27.91 o 
  -3   3  10      121.92      205.10     22.83 o 
  -2   3  10     1044.41     1085.65     18.88 o 
  -1   3  10      348.64      369.29     16.55 o 
   0   3  10     1195.58     1149.62     52.52 o 
   1   3  10      350.46      439.34     10.26 o 
   2   3  10     3547.29     3425.26     56.60 o 
   3   3  10      277.92      247.71     27.82 o 
   4   3  10      358.43      340.79     26.63 o 
   5   3  10       16.46       17.56     14.60 o 
   6   3  10       18.07       43.63     32.55 o 
  -9   4  10       77.93       32.03     28.49 o 
  -8   4  10      140.94      214.17     79.64 o 
  -7   4  10      240.41      324.86     36.22 o 
  -6   4  10      559.47      577.94     37.96 o 
  -5   4  10       94.70       71.50     23.64 o 
  -4   4  10     2146.05     2421.47     68.62 o 
  -3   4  10      484.97      495.96     28.12 o 
  -2   4  10       45.80       47.18     13.71 o 
  -1   4  10     1713.58     1698.22     39.40 o 
   0   4  10      791.39      851.73     45.09 o 
   1   4  10      840.72      913.86     30.37 o 
   2   4  10     1376.64     1353.52     31.47 o 
   3   4  10     1920.70     1810.59     38.26 o 
   4   4  10        4.30       19.84     12.51 o 
   5   4  10       11.72       14.31     14.82 o 
   6   4  10      167.19      129.23     49.42 o 
  -9   5  10        8.35        8.05     33.71 o 
  -8   5  10      567.92      666.96     49.22 o 
  -7   5  10     1638.79     1737.51     67.53 o 
  -6   5  10       67.46       24.52     19.23 o 
  -5   5  10    13722.60    13682.18    298.72 o 
  -4   5  10      103.90      217.19     26.27 o 
  -3   5  10     8776.90     8495.04    172.08 o 
  -2   5  10       61.50       82.20     17.39 o 
  -1   5  10       38.06       48.33     11.48 o 
   0   5  10     6098.90     6154.04    138.45 o 
   1   5  10     1837.31     1939.74     47.38 o 
   2   5  10    10168.78    10131.58    177.13 o 
   3   5  10      599.68      733.01     43.26 o 
   4   5  10     1765.81     1625.97     52.19 o 
   5   5  10      433.42      582.34     55.40 o 
  -9   6  10     1752.18     1957.39    148.34 o 
  -8   6  10      985.26      983.17     83.11 o 
  -7   6  10      394.31      443.61     38.81 o 
  -6   6  10     2923.44     2879.95     87.83 o 
  -5   6  10      246.01      261.01     27.66 o 
  -4   6  10    13915.75    13087.34    276.93 o 
  -3   6  10      136.90      148.61     21.14 o 
  -2   6  10    13385.97    13256.27    183.24 o 
  -1   6  10     8703.58     8558.90    162.83 o 
   0   6  10     1796.91     1774.80     53.30 o 
   1   6  10     7272.21     7380.53    137.99 o 
   2   6  10       25.84       47.25     10.00 o 
   3   6  10     6859.91     6693.15    166.76 o 
   4   6  10      868.83      799.77     45.61 o 
   5   6  10      852.70      822.23     53.33 o 
  -9   7  10      627.98      550.77    355.39 o 
  -8   7  10     1740.37     1962.25    124.22 o 
  -7   7  10     5529.06     5442.85    155.38 o 
  -6   7  10     2067.68     2215.67     71.08 o 
  -5   7  10     1647.59     1633.36     58.92 o 
  -4   7  10      128.70      185.24     22.96 o 
  -3   7  10    15163.41    14914.17    269.21 o 
  -2   7  10    13771.36    13594.87    210.19 o 
  -1   7  10    16331.03    15956.52    319.07 o 
   0   7  10     4698.53     4373.48     93.79 o 
   1   7  10       52.64      105.28     16.92 o 
   2   7  10    10117.96     9826.78    200.31 o 
   3   7  10      166.56      179.16     20.16 o 
   4   7  10     3260.59     3600.36     87.91 o 
   5   7  10     1741.85     1676.61     78.12 o 
  -9   8  10      700.90      899.99     83.53 o 
  -8   8  10     2046.46     1841.82     98.92 o 
  -7   8  10     2333.00     2273.23    103.87 o 
  -6   8  10     1037.67     1170.24     56.27 o 
  -5   8  10      453.85      506.30     45.77 o 
  -4   8  10     1878.36     2106.72     69.48 o 
  -3   8  10     5109.91     4737.10     92.10 o 
  -2   8  10    11707.64    11431.14    168.27 o 
  -1   8  10     6516.06     6387.10    122.11 o 
   0   8  10     7291.05     7047.66    163.68 o 
   1   8  10     4444.55     4400.46     94.21 o 
   2   8  10     1031.59     1044.83     38.17 o 
   3   8  10     4388.27     4376.96    111.12 o 
   4   8  10     1689.71     1720.29     54.09 o 
   5   8  10     1569.81     1588.23     75.38 o 
  -9   9  10       22.56       -2.39     28.58 o 
  -8   9  10      113.94       92.92     31.21 o 
  -7   9  10      138.88      199.36     38.56 o 
  -6   9  10       31.49       61.00     23.42 o 
  -5   9  10     1166.89     1351.62     56.16 o 
  -4   9  10       60.49       82.23     18.88 o 
  -3   9  10     1212.37     1165.50     25.86 o 
  -2   9  10        4.65        4.52      8.70 o 
  -1   9  10       34.58       29.49     14.29 o 
   0   9  10      115.86      127.27     16.16 o 
   1   9  10     1403.05     1460.13     48.22 o 
   2   9  10     2399.08     2690.59     75.54 o 
   3   9  10       12.91        8.49     13.17 o 
   4   9  10      428.38      441.57     40.75 o 
   5   9  10      138.19      114.17     29.39 o 
  -9  10  10        6.33      -12.80     23.29 o 
  -8  10  10       83.57       92.25     28.34 o 
  -7  10  10      776.29      869.64     64.61 o 
  -6  10  10      230.81      265.59     35.31 o 
  -5  10  10      325.89      394.69     34.41 o 
  -4  10  10      581.84     1707.15     58.43 o 
  -3  10  10     1228.92     1195.23     28.59 o 
  -2  10  10       30.65       26.72      8.15 o 
  -1  10  10     2279.87     2169.02     54.20 o 
   0  10  10     4125.95     4098.72     82.44 o 
   1  10  10      338.47      385.63     27.47 o 
   2  10  10     3192.78     3288.66     58.15 o 
   3  10  10      179.97      181.58     21.08 o 
   4  10  10      528.63      502.07     39.30 o 
   5  10  10      148.12      149.01     26.69 o 
  -9  11  10        2.75      -14.18     23.38 o 
  -8  11  10      200.54      164.45     62.55 o 
  -7  11  10      666.73      863.44     49.22 o 
  -6  11  10     2802.34     2942.63    153.43 o 
  -5  11  10     2541.15     2466.96     72.58 o 
  -4  11  10     2735.96     2814.40     70.62 o 
  -3  11  10       23.34       24.52     10.46 o 
  -2  11  10      827.05      930.42     27.41 o 
  -1  11  10     4636.22     4416.46     97.76 o 
   0  11  10       50.11       78.25     14.40 o 
   1  11  10      635.03      655.87     34.12 o 
   2  11  10     1944.01     2027.52     83.34 o 
   3  11  10     1893.97     1940.15     60.86 o 
   4  11  10     1038.73     1022.50     41.15 o 
   5  11  10       49.87       53.29     23.47 o 
  -8  12  10      374.79      216.20    170.75 o 
  -7  12  10     1415.67     1487.92     80.54 o 
  -6  12  10     4140.22     4038.00    185.03 o 
  -5  12  10       14.25       15.08     17.26 o 
  -4  12  10    10327.84     9965.76    164.81 o 
  -3  12  10      436.30      440.05     33.99 o 
  -2  12  10      390.48      379.19     32.36 o 
  -1  12  10     1456.43     1452.97     49.48 o 
   0  12  10     8440.48     7979.82    129.36 o 
   1  12  10    11665.59    12050.25    268.90 o 
   2  12  10       64.24       58.36     10.22 o 
   3  12  10     7142.96     6738.27    153.73 o 
   4  12  10       23.32       25.20     14.74 o 
   5  12  10      461.21      475.95    107.41 o 
  -8  13  10      371.04      126.22    101.12 o 
  -7  13  10     2149.82     2116.83     87.72 o 
  -6  13  10      504.25      505.82     72.07 o 
  -5  13  10     8575.94     8410.80    165.36 o 
  -4  13  10      188.22      187.91     18.75 o 
  -3  13  10     9335.41     9486.83    189.09 o 
  -2  13  10      558.08      555.45     21.57 o 
  -1  13  10     1418.94     1297.10     45.63 o 
   0  13  10    12761.63    12271.22    196.82 o 
   1  13  10      527.34      485.68     27.38 o 
   2  13  10     9927.84    10210.16    430.09 o 
   3  13  10      342.93      433.74     38.00 o 
   4  13  10     1667.61     1629.97     73.94 o 
   5  13  10       46.90      -37.78     62.60 o 
  -8  14  10      925.08      768.08     59.92 o 
  -7  14  10     1016.30      994.14     59.57 o 
  -6  14  10     1350.21     1434.21     55.64 o 
  -5  14  10       14.13       43.55     23.28 o 
  -4  14  10     9719.07     9639.58    186.32 o 
  -3  14  10        4.69       28.37     16.20 o 
  -2  14  10     9967.77     9921.75    162.64 o 
  -1  14  10     7347.51     7126.69    129.86 o 
   0  14  10     7267.18     6923.74    116.61 o 
   1  14  10     5456.41     5431.01    180.00 o 
   2  14  10        6.28      100.07     37.42 o 
   3  14  10     2528.07     2430.49     88.97 o 
   4  14  10       39.97       25.57     16.49 o 
   5  14  10     1535.29     1527.48    182.97 o 
  -8  15  10      669.89      564.31     58.16 o 
  -7  15  10      793.38      828.29     55.02 o 
  -6  15  10      824.42      968.25     40.37 o 
  -5  15  10     1329.53     1223.84     38.83 o 
  -4  15  10      746.75      796.67     43.33 o 
  -3  15  10     2996.92     2999.53     62.00 o 
  -2  15  10     3014.75     3160.04     66.99 o 
  -1  15  10     7614.00     7402.16    143.38 o 
   0  15  10     3192.40     2963.36     55.32 o 
   1  15  10     1253.25     1263.82     83.65 o 
   2  15  10       91.40       99.88     12.42 o 
   3  15  10     1596.44     1511.35     67.09 o 
   4  15  10     2385.37     2624.20    231.12 o 
   5  15  10      224.59      172.23     88.52 o 
  -8  16  10      137.84      146.46     28.97 o 
  -7  16  10      677.83      752.27     54.66 o 
  -6  16  10       16.22       17.29     20.75 o 
  -5  16  10       55.69       50.03     19.12 o 
  -4  16  10      518.53     1205.28     46.75 o 
  -3  16  10      936.29      924.46     38.67 o 
  -2  16  10      476.77      471.50     20.27 o 
  -1  16  10       79.65       87.06     15.51 o 
   0  16  10     1441.71     1415.92     34.38 o 
   1  16  10      454.75      459.53     23.57 o 
   2  16  10      341.11      343.67     50.73 o 
   3  16  10       33.67        9.25      8.94 o 
   4  16  10       32.45       12.96     58.52 o 
  -8  17  10      378.95      351.88     53.31 o 
  -7  17  10      125.62      152.59     29.83 o 
  -6  17  10      131.40      122.86     21.17 o 
  -5  17  10       57.95       37.74     21.75 o 
  -4  17  10        0.81       50.53     17.09 o 
  -3  17  10      447.34      527.36     28.97 o 
  -2  17  10     1657.65     1651.40     37.27 o 
  -1  17  10     2060.12     1926.00     47.11 o 
   0  17  10       17.92       21.45     13.14 o 
   1  17  10       12.19       32.97      9.72 o 
   2  17  10       33.29       54.01     12.84 o 
   3  17  10      462.82      547.70     67.90 o 
   4  17  10       92.18       91.49    127.41 o 
  -7  18  10      779.71      784.14     45.27 o 
  -6  18  10     1472.79     1526.51     63.14 o 
  -5  18  10      334.54      366.12     40.83 o 
  -4  18  10      764.03      991.83     37.90 o 
  -3  18  10     2116.05     2168.72     65.55 o 
  -2  18  10     5125.87     4999.67     96.53 o 
  -1  18  10     1194.85     1144.21     52.12 o 
   0  18  10     3362.60     3145.70     58.79 o 
   1  18  10      382.61      354.46     25.15 o 
   2  18  10        2.69      130.12     71.30 o 
   3  18  10      921.32      869.69    176.68 o 
   4  18  10     2344.56     2752.07    252.25 o 
  -7  19  10     1498.37     1538.56     61.42 o 
  -6  19  10      355.93      390.90     37.28 o 
  -5  19  10     4177.63     4120.33    181.91 o 
  -4  19  10        1.19       13.01     14.52 o 
  -3  19  10     4425.14     4278.78     90.41 o 
  -2  19  10     2017.08     1988.74     48.23 o 
  -1  19  10     1776.44     1778.91     51.81 o 
   0  19  10     4064.02     3965.83     77.11 o 
   1  19  10      539.45      499.57     26.98 o 
   2  19  10     3973.89     4327.44    276.98 o 
   3  19  10      137.69       38.24     50.90 o 
   4  19  10     1941.30     1943.61    138.43 o 
  -7  20  10       11.10        6.13     30.26 o 
  -6  20  10     3179.94     2943.47    204.17 o 
  -5  20  10      344.51      342.15     39.05 o 
  -4  20  10     4452.04     4508.41    108.96 o 
  -3  20  10       16.14        7.71     15.08 o 
  -2  20  10     3353.33     3494.00     63.57 o 
  -1  20  10     3567.15     3435.30     82.18 o 
   0  20  10       71.62      102.22     16.57 o 
   1  20  10     7635.86     7441.75    322.01 o 
   2  20  10      683.47      795.98     79.29 o 
   3  20  10     2973.74     2930.53    165.54 o 
   4  20  10        0.02      -37.55     45.00 o 
  -7  21  10      835.58      779.33    112.00 o 
  -6  21  10        1.08        7.82     18.42 o 
  -5  21  10     2619.34     2826.96     96.94 o 
  -4  21  10      457.19      606.83     40.20 o 
  -3  21  10     3947.03     4006.38     86.08 o 
  -2  21  10      162.86      146.68     16.21 o 
  -1  21  10     1907.61     1873.18     49.89 o 
   0  21  10     3157.75     2789.60     86.16 o 
   1  21  10       35.55       40.18     11.16 o 
   2  21  10     3658.44     3903.32    188.07 o 
   3  21  10       79.31       28.25     40.76 o 
  -7  22  10      391.92      210.01     82.23 o 
  -6  22  10      546.96      544.55     43.86 o 
  -5  22  10        1.05       -5.49     23.50 o 
  -4  22  10      346.68      352.20     29.81 o 
  -3  22  10     1302.42     1220.03     49.55 o 
  -2  22  10     1741.27     1563.54     39.38 o 
  -1  22  10       80.01       80.80     18.02 o 
   0  22  10     1967.40     1781.45     74.45 o 
   1  22  10      145.82      141.29     30.78 o 
   2  22  10        0.68       87.25     65.00 o 
   3  22  10      611.96      640.34     83.12 o 
  -6  23  10      248.55      254.77     63.03 o 
  -5  23  10      141.71      138.36     33.15 o 
  -4  23  10      443.95      398.11     33.69 o 
  -3  23  10      268.59      271.80     24.27 o 
  -2  23  10      117.72       82.06     22.50 o 
  -1  23  10     1405.93     1300.37     41.66 o 
   0  23  10      636.73      530.27     57.48 o 
   1  23  10      771.94      791.64     57.02 o 
   2  23  10      158.89      204.56     88.89 o 
   3  23  10       86.38       67.99     56.48 o 
  -6  24  10      120.78      127.49     29.60 o 
  -5  24  10       49.70       20.73     30.85 o 
  -4  24  10      953.90     1251.11     46.75 o 
  -3  24  10       45.41       11.59     14.41 o 
  -2  24  10     1013.20      954.31     43.40 o 
  -1  24  10      522.47      515.86     28.41 o 
   0  24  10       62.81       46.73     32.86 o 
   1  24  10      927.05      833.64     60.81 o 
   2  24  10        0.82        0.43     42.71 o 
  -5  25  10      608.50      543.26     56.51 o 
  -4  25  10      299.36      286.73     31.53 o 
  -3  25  10     1919.45     1870.56     57.54 o 
  -2  25  10     1779.91     1687.99     56.49 o 
  -1  25  10     3995.86     3408.57    172.98 o 
   0  25  10      183.11      157.83     36.70 o 
   1  25  10      508.17      526.06     48.04 o 
   2  25  10      849.53      985.61    153.71 o 
  -5  26  10      173.73      131.10     32.41 o 
  -4  26  10     1391.34     1366.90     51.37 o 
  -3  26  10      995.31      903.86     39.27 o 
  -2  26  10     2986.86     2868.44     94.06 o 
  -1  26  10     1683.05     1559.62     89.29 o 
   0  26  10     2617.11     2508.50    123.38 o 
   1  26  10      850.09      881.26     73.83 o 
   2  26  10       37.81       49.18     45.64 o 
  -5  27  10     2244.61     1918.61    225.32 o 
  -4  27  10      612.77      642.14     42.31 o 
  -3  27  10     2094.98     2184.33     64.24 o 
  -2  27  10      323.10      247.94     24.52 o 
  -1  27  10     1251.77     1142.58     98.98 o 
   0  27  10     2174.45     2236.23    108.76 o 
   1  27  10      168.10      166.30     37.71 o 
  -4  28  10     1689.36     1696.38    103.34 o 
  -3  28  10        8.86       23.17     17.86 o 
  -2  28  10      753.22      628.68     37.68 o 
  -1  28  10      249.21      195.55     49.12 o 
   0  28  10        0.35       38.94     37.06 o 
  -3  29  10      104.78      107.26     22.57 o 
  -2  29  10       88.97       43.29     23.15 o 
  -1  29  10       10.83        4.36     24.59 o 
  -9   1  11      216.78      226.40     47.07 o 
  -8   1  11     1185.82     1213.09     73.40 o 
  -7   1  11      948.68      934.60     58.09 o 
  -6   1  11      379.92      340.66     33.74 o 
  -5   1  11      405.53     1057.61     48.52 o 
  -4   1  11     1312.40     1131.52     44.47 o 
  -3   1  11     4057.77     3952.53     94.98 o 
  -2   1  11     4982.22     4824.08     64.92 o 
  -1   1  11    12372.15    12010.97    236.30 o 
   0   1  11      849.73      835.32     60.74 o 
   1   1  11      576.88      591.41     17.77 o 
   2   1  11       51.54       47.15     10.84 o 
   3   1  11     1208.79     1191.65     35.77 o 
   4   1  11     1107.01     1090.27     44.81 o 
   5   1  11      423.71      556.93     48.81 o 
  -9   2  11     1256.37     1287.44     77.64 o 
  -8   2  11      949.28     1112.97     64.84 o 
  -7   2  11     1361.90     1349.91     66.66 o 
  -6   2  11     2818.09     2661.57     84.36 o 
  -5   2  11      118.87      248.32     29.70 o 
  -4   2  11     4398.72     4015.53    102.23 o 
  -3   2  11     1554.64     1431.08     47.76 o 
  -2   2  11     8423.59     7685.90    104.69 o 
  -1   2  11     5542.92     5431.35     90.36 o 
   0   2  11     5826.07     5921.83    196.79 o 
   1   2  11     5002.75     5014.56     99.03 o 
   2   2  11       65.03       95.86     13.68 o 
   3   2  11     2739.77     2733.08     52.32 o 
   4   2  11     1469.80     1477.59     39.91 o 
   5   2  11     2327.26     2565.91    138.25 o 
  -9   3  11      213.27      151.55     44.68 o 
  -8   3  11     1338.31     1413.70     71.15 o 
  -7   3  11     1290.49     1435.11     62.99 o 
  -6   3  11      478.22      514.47     38.84 o 
  -5   3  11    19720.51    18844.47    451.63 o 
  -4   3  11        3.67       27.16     19.88 o 
  -3   3  11     8431.82     8797.46    147.54 o 
  -2   3  11     3188.15     3216.49     46.49 o 
  -1   3  11     1647.59     1531.57     40.96 o 
   0   3  11    10602.92    11753.36    339.90 o 
   1   3  11     1897.27     2047.66     52.22 o 
   2   3  11    14339.29    14128.09    232.72 o 
   3   3  11       15.45        6.00     10.17 o 
   4   3  11     2177.31     2273.27     59.97 o 
   5   3  11      851.71      868.84     74.23 o 
  -9   4  11     1062.85     1409.36    105.26 o 
  -8   4  11      626.60      395.33    102.02 o 
  -7   4  11      186.80      179.68     32.50 o 
  -6   4  11     6161.67     6125.61    171.48 o 
  -5   4  11      425.29      416.07     39.91 o 
  -4   4  11    14863.01    14950.04    316.12 o 
  -3   4  11        1.82        5.29     11.47 o 
  -2   4  11     4096.16     3993.33     51.78 o 
  -1   4  11     1774.29     1780.29     39.96 o 
   0   4  11        2.43       -1.29     35.19 o 
   1   4  11    21375.53    22025.93    465.38 o 
   2   4  11     1997.59     1940.84     41.56 o 
   3   4  11     6281.27     6229.41    123.93 o 
   4   4  11      170.42      160.81     19.40 o 
   5   4  11      445.36      481.79     44.42 o 
  -9   5  11      424.21      418.61    141.41 o 
  -8   5  11      545.72      701.34     71.98 o 
  -7   5  11     1282.08     1277.46     59.65 o 
  -6   5  11      133.03      148.91     29.22 o 
  -5   5  11     2568.62     2688.19     80.05 o 
  -4   5  11       52.79       77.09     21.08 o 
  -3   5  11     5804.80     5664.96    113.30 o 
  -2   5  11     2523.55     2578.19     33.35 o 
  -1   5  11     2419.72     2349.88     69.62 o 
   0   5  11     2524.19     2846.52    126.67 o 
   1   5  11      713.47      713.01     38.76 o 
   2   5  11     2719.33     2535.23     82.12 o 
   3   5  11        9.91       16.82     10.22 o 
   4   5  11      562.66      454.47     26.19 o 
   5   5  11      425.27      436.66     61.61 o 
  -9   6  11      311.03      200.78     75.60 o 
  -8   6  11      938.37     1063.10     70.05 o 
  -7   6  11       25.99       47.32     26.33 o 
  -6   6  11        1.04       12.39     20.20 o 
  -5   6  11        0.54       10.45     21.76 o 
  -4   6  11      617.49      641.37     43.92 o 
  -3   6  11     2964.51     2883.79     67.80 o 
  -2   6  11     7406.99     7269.39    136.01 o 
  -1   6  11     2307.86     2293.78     56.48 o 
   0   6  11      138.17      122.64     31.22 o 
   1   6  11        4.77        8.01     12.05 o 
   2   6  11      130.28      116.31      8.45 o 
   3   6  11      383.04      351.28     16.91 o 
   4   6  11      640.86      624.39     36.33 o 
   5   6  11      946.43      920.65     59.61 o 
  -9   7  11      141.67      153.96     41.61 o 
  -8   7  11       98.57       90.39     34.91 o 
  -7   7  11      590.29      649.41     49.62 o 
  -6   7  11      126.47      180.34     27.03 o 
  -5   7  11     2139.39     2727.51     77.22 o 
  -4   7  11      698.97      700.24     36.60 o 
  -3   7  11      409.35      379.90     24.58 o 
  -2   7  11      697.00      635.13     30.35 o 
  -1   7  11     1089.28     1106.07     43.28 o 
   0   7  11      857.92      937.31     41.51 o 
   1   7  11      278.36      362.50     25.97 o 
   2   7  11     1177.46     1266.94     40.46 o 
   3   7  11        4.09        5.53     11.10 o 
   4   7  11       11.81        5.58     12.56 o 
   5   7  11        0.95       32.19     27.32 o 
  -9   8  11      432.48      296.16     71.52 o 
  -8   8  11     1390.25     1550.40     96.50 o 
  -7   8  11     1599.39     1532.90     78.23 o 
  -6   8  11      701.57      781.15     46.98 o 
  -5   8  11      416.59      315.15     31.48 o 
  -4   8  11      822.65      806.48     42.56 o 
  -3   8  11      613.75      642.18     41.64 o 
  -2   8  11     3853.29     3559.80     77.32 o 
  -1   8  11     5689.41     5443.10    108.99 o 
   0   8  11     2656.78     2622.95     59.50 o 
   1   8  11     1109.73     1266.35     42.80 o 
   2   8  11      552.58      493.59     27.16 o 
   3   8  11      665.26      736.14     33.65 o 
   4   8  11      221.27      230.98     25.64 o 
   5   8  11      765.60      826.33     64.09 o 
  -9   9  11      209.81      100.81     90.93 o 
  -8   9  11     1107.12     1243.31     68.67 o 
  -7   9  11     2537.38     2610.44     94.98 o 
  -6   9  11     1787.57     1697.66     77.97 o 
  -5   9  11     1766.04     1901.75     75.68 o 
  -4   9  11     2651.25     2534.67     62.95 o 
  -3   9  11     3911.32     3969.94     66.34 o 
  -2   9  11     5737.68     5625.03    119.27 o 
  -1   9  11    12882.44    12593.02    250.59 o 
   0   9  11     6785.59     6673.55    120.26 o 
   1   9  11       33.06       43.36     17.94 o 
   2   9  11      790.36      741.99     33.46 o 
   3   9  11     2418.85     2312.32     49.94 o 
   4   9  11     2212.33     2129.53     70.97 o 
   5   9  11      469.56      410.10     45.07 o 
  -8  10  11     1876.48     1812.96     97.70 o 
  -7  10  11     2170.87     2322.64     86.29 o 
  -6  10  11     3157.34     2952.40     91.22 o 
  -5  10  11       55.11       86.09     22.52 o 
  -4  10  11     7763.41     7685.80    155.75 o 
  -3  10  11      242.70      272.00     15.45 o 
  -2  10  11     8764.39     8410.96    173.74 o 
  -1  10  11     4785.92     4643.16    101.06 o 
   0  10  11     4629.49     4446.16     90.25 o 
   1  10  11    11773.66    12458.71    255.57 o 
   2  10  11      310.50      258.51     25.90 o 
   3  10  11     4822.38     4835.35    129.16 o 
   4  10  11      226.79      231.53     37.38 o 
   5  10  11     1071.33     1026.65     78.29 o 
  -8  11  11      329.32        3.69     31.37 o 
  -7  11  11     1378.68     1364.19     69.90 o 
  -6  11  11      353.41      395.68     40.10 o 
  -5  11  11     7343.93     7339.49    168.33 o 
  -4  11  11      139.15      159.15     17.30 o 
  -3  11  11     9599.19     9623.19    163.98 o 
  -2  11  11        8.90       11.95     13.97 o 
  -1  11  11     8523.47     8222.36    166.14 o 
   0  11  11     8062.92     8637.83    153.88 o 
   1  11  11      542.99      591.66     33.18 o 
   2  11  11     7959.75     7606.83    169.57 o 
   3  11  11      180.72      217.16     25.19 o 
   4  11  11     1065.05     1082.48    109.78 o 
   5  11  11       74.00       84.82     70.00 o 
  -8  12  11      217.79        4.61     42.45 o 
  -7  12  11       56.14       39.46     25.61 o 
  -6  12  11     1396.20     1473.15     61.04 o 
  -5  12  11      197.26      207.34     32.50 o 
  -4  12  11     4931.26     5156.37     94.69 o 
  -3  12  11     1546.68     1714.21     83.98 o 
  -2  12  11      302.64      336.95     24.75 o 
  -1  12  11     3894.03     3737.80     81.05 o 
   0  12  11      705.33      695.18     28.40 o 
   1  12  11     5393.48     5756.19    165.36 o 
   2  12  11        1.77       -0.48     16.43 o 
   3  12  11      477.49      507.76     34.26 o 
   4  12  11      122.29      107.73     21.98 o 
  -8  13  11        9.62       24.93     30.06 o 
  -7  13  11      103.32       68.59     33.47 o 
  -6  13  11       49.48       49.42     24.46 o 
  -5  13  11        0.22      222.08     44.70 o 
  -4  13  11      165.70      143.51     19.41 o 
  -3  13  11        0.30       12.41     13.77 o 
  -2  13  11      104.23      110.48     20.16 o 
  -1  13  11      182.02      249.37     20.16 o 
   0  13  11     1068.27     1120.84     40.90 o 
   1  13  11      126.81      135.46     20.96 o 
   2  13  11      151.54      170.12     18.27 o 
   3  13  11      150.14      163.25     23.29 o 
   4  13  11       51.68       35.36     23.79 o 
  -8  14  11      194.00        2.84     40.70 o 
  -7  14  11      191.97      198.43     44.00 o 
  -6  14  11      571.52      676.92     40.98 o 
  -5  14  11       60.74       76.38     18.72 o 
  -4  14  11     2072.24     2182.55     56.80 o 
  -3  14  11     1676.72     1791.57     49.06 o 
  -2  14  11     1905.88     1907.74     58.73 o 
  -1  14  11     1863.03     1918.99     56.48 o 
   0  14  11      731.82      720.04     32.19 o 
   1  14  11     4758.71     5081.39    119.79 o 
   2  14  11      439.17      573.18     30.23 o 
   3  14  11      781.95      664.16     47.56 o 
   4  14  11        0.17      -68.89     68.89 o 
  -8  15  11      399.69      128.26    159.08 o 
  -7  15  11     1619.54     1665.74     93.69 o 
  -6  15  11        7.52       13.48     18.20 o 
  -5  15  11     2586.58     2882.99     71.00 o 
  -4  15  11     1064.84     1121.82     41.97 o 
  -3  15  11     6585.51     6495.03    121.95 o 
  -2  15  11     2053.49     2085.62     59.55 o 
  -1  15  11     2289.65     2287.39     60.60 o 
   0  15  11     5837.82     5665.53    107.88 o 
   1  15  11       18.04        8.69     23.68 o 
   2  15  11     2473.37     2372.53    133.77 o 
   3  15  11       12.31       42.71     16.85 o 
   4  15  11     1508.23     1466.74    184.08 o 
  -8  16  11     1636.98     1735.71    106.65 o 
  -7  16  11      757.87     1109.96     80.73 o 
  -6  16  11     1469.22     1351.61     50.29 o 
  -5  16  11      244.65      247.25     28.13 o 
  -4  16  11     2797.34     2791.85     77.35 o 
  -3  16  11     2964.75     3045.99     74.72 o 
  -2  16  11     8456.04     8260.93    197.13 o 
  -1  16  11     6787.50     6502.49    127.91 o 
   0  16  11     2459.98     2390.33     63.70 o 
   1  16  11      975.46      985.42     58.11 o 
   2  16  11       50.88       48.27     13.94 o 
   3  16  11     2985.29     3235.07    200.81 o 
   4  16  11     1288.01     1492.36    115.67 o 
  -7  17  11     1660.82     1593.81    107.35 o 
  -6  17  11      835.54      876.51     38.90 o 
  -5  17  11     1457.76     1571.06     61.33 o 
  -4  17  11      650.42      655.36     31.71 o 
  -3  17  11     6646.15     6592.97    122.20 o 
  -2  17  11     5737.57     5723.40    130.84 o 
  -1  17  11     3981.64     3936.34     85.87 o 
   0  17  11     1602.68     1538.73     54.99 o 
   1  17  11     1454.20     1393.00     60.85 o 
   2  17  11     1260.37     1205.19     78.75 o 
   3  17  11     1205.82     1263.24    127.34 o 
   4  17  11     2477.23     2630.61    207.60 o 
  -7  18  11       52.98       43.30     46.89 o 
  -6  18  11     1625.01     1735.46     71.80 o 
  -5  18  11      222.35      242.09     27.22 o 
  -4  18  11     3124.85     3209.24     79.47 o 
  -3  18  11       15.11       10.72     14.78 o 
  -2  18  11      858.38      865.76     39.11 o 
  -1  18  11     2824.60     2703.64     69.27 o 
   0  18  11      355.21      363.85     24.28 o 
   1  18  11     1889.61     1828.43     99.06 o 
   2  18  11      183.92      146.25     23.41 o 
   3  18  11     3364.21     3611.93    186.33 o 
  -7  19  11      479.60      633.02     68.00 o 
  -6  19  11      195.48       91.33     26.15 o 
  -5  19  11      246.61      404.12     48.01 o 
  -4  19  11      268.14      312.33     28.95 o 
  -3  19  11     1964.97     1919.77     49.84 o 
  -2  19  11      158.66      165.26     25.14 o 
  -1  19  11      408.83      362.73     34.77 o 
   0  19  11     1696.19     1640.68    100.40 o 
   1  19  11        0.41       34.86     15.02 o 
   2  19  11     1244.96     1171.34     83.47 o 
   3  19  11      628.79      553.36     97.78 o 
  -7  20  11       19.09       40.58     29.87 o 
  -6  20  11       70.17       65.71     25.05 o 
  -5  20  11       59.73       38.20     19.48 o 
  -4  20  11        0.24        9.12     15.62 o 
  -3  20  11       84.05      103.62     20.14 o 
  -2  20  11        2.85       28.53     16.52 o 
  -1  20  11       45.16       22.97     17.22 o 
   0  20  11      552.67      523.44     29.16 o 
   1  20  11      164.01      170.89     30.69 o 
   2  20  11      342.24      369.06     51.29 o 
   3  20  11        8.07       -4.54     35.68 o 
  -7  21  11      214.63      189.03     55.47 o 
  -6  21  11       18.66       43.85     31.59 o 
  -5  21  11     2224.82     2312.43     77.38 o 
  -4  21  11      148.36      185.21     25.88 o 
  -3  21  11      494.55      496.63     27.72 o 
  -2  21  11       26.74       14.68     17.19 o 
  -1  21  11      234.40      226.52     23.24 o 
   0  21  11     3451.25     3462.16    129.59 o 
   1  21  11      188.98      273.15     44.99 o 
   2  21  11     1874.89     1855.66    104.04 o 
   3  21  11        0.14      -54.73     56.95 o 
  -6  22  11     2590.70     2623.84    125.79 o 
  -5  22  11        7.62       16.91     19.26 o 
  -4  22  11     2441.31     2477.53     66.14 o 
  -3  22  11        1.80        9.25     15.12 o 
  -2  22  11     1519.43     1363.66     52.68 o 
  -1  22  11     1173.44     1020.08     37.33 o 
   0  22  11       35.57       30.89     21.32 o 
   1  22  11     7355.41     8223.09    378.78 o 
   2  22  11       17.70       -0.35     33.53 o 
  -6  23  11      287.56      158.51     43.63 o 
  -5  23  11     3222.58     3169.99    265.70 o 
  -4  23  11      407.62      291.99     54.18 o 
  -3  23  11     2538.99     2321.06     56.94 o 
  -2  23  11     1483.72     1521.44     54.91 o 
  -1  23  11     4760.45     4253.36    151.66 o 
   0  23  11     1417.62     1627.21     95.78 o 
   1  23  11      284.56      366.03     57.22 o 
   2  23  11     2268.35     2409.14    123.05 o 
  -5  24  11      143.12      163.92     25.67 o 
  -4  24  11     1080.12     1050.35     51.47 o 
  -3  24  11     2752.63     2753.10     65.55 o 
  -2  24  11     2887.35     2821.05     96.81 o 
  -1  24  11      301.73      239.16     22.28 o 
   0  24  11     2673.13     2735.05    130.92 o 
   1  24  11     1686.95     1850.61    112.23 o 
   2  24  11       16.95       -5.39     34.31 o 
  -5  25  11      886.30     1065.67     57.87 o 
  -4  25  11        7.14       -5.21     16.74 o 
  -3  25  11      208.55      222.66     26.14 o 
  -2  25  11      418.77      397.54     32.29 o 
  -1  25  11     1973.80     1769.80     74.96 o 
   0  25  11      348.64      305.68     54.20 o 
   1  25  11       30.68       30.65     36.69 o 
  -5  26  11        8.18        0.23     20.66 o 
  -4  26  11       11.98       15.49     18.84 o 
  -3  26  11       46.59       68.00     17.51 o 
  -2  26  11       98.08      118.34     24.71 o 
  -1  26  11        0.82       15.92     19.24 o 
   0  26  11       10.93       40.68     32.25 o 
   1  26  11      511.07      500.95     60.20 o 
  -4  27  11       12.11        2.91     17.61 o 
  -3  27  11      397.51      361.67     29.59 o 
  -2  27  11      841.37      692.26     62.52 o 
  -1  27  11      466.51      478.81     53.35 o 
   0  27  11       13.95        6.59     28.59 o 
  -3  28  11        1.43       10.56     14.78 o 
  -2  28  11     1504.27     1255.81    135.47 o 
  -1  28  11      955.77     1081.52     76.08 o 
  -9   0  12     1565.58     1970.94    163.15 o 
  -8   0  12     1504.67     1479.42    135.38 o 
  -7   0  12     1270.83     1459.02    115.84 o 
  -6   0  12     5494.73     5030.15    190.41 o 
  -5   0  12       85.99      114.36     43.41 o 
  -4   0  12     4075.85     4186.37    147.01 o 
  -3   0  12     4531.52     4659.89     99.30 o 
  -2   0  12    13103.28    12624.76    324.86 o 
  -1   0  12     8498.37     8456.34    363.72 o 
   0   0  12    12267.22    12664.70    532.62 o 
   1   0  12     3781.00     3854.23     74.65 o 
   2   0  12     1581.75     1466.93     50.07 o 
   3   0  12     2045.97     2088.29    128.58 o 
   4   0  12     1967.86     1822.15     88.21 o 
   5   0  12     4174.72     4194.80    187.24 o 
  -9   1  12      706.51      776.57     65.06 o 
  -8   1  12     1859.10     1995.97     90.38 o 
  -7   1  12     1093.16      992.54     61.01 o 
  -6   1  12      252.71      346.93     40.30 o 
  -5   1  12    10832.46    10318.03    237.32 o 
  -4   1  12      380.23      422.50     39.98 o 
  -3   1  12     1945.84     1897.44     49.48 o 
  -2   1  12     6190.48     6263.32    118.30 o 
  -1   1  12    11424.38    10625.21    566.88 o 
   0   1  12     7561.08     7855.67    238.02 o 
   1   1  12      106.07      139.07     17.71 o 
   2   1  12     3474.63     3546.20     62.46 o 
   3   1  12      527.45      537.31     32.04 o 
   4   1  12     1404.08     1335.43     43.52 o 
   5   1  12      492.59      464.39     52.50 o 
  -9   2  12      139.19      107.24     39.93 o 
  -8   2  12       15.17       31.92     28.91 o 
  -7   2  12       15.27        9.10     21.34 o 
  -6   2  12     4467.99     5065.02    144.76 o 
  -5   2  12      136.30      194.30     32.29 o 
  -4   2  12     6523.79     6440.25    146.05 o 
  -3   2  12      277.50      333.26     25.45 o 
  -2   2  12      190.66      151.80     11.78 o 
  -1   2  12      374.67      326.95     49.93 o 
   0   2  12       81.16      151.73     32.40 o 
   1   2  12    10362.42    10609.61    197.20 o 
   2   2  12       15.02       13.14     11.07 o 
   3   2  12     1310.92     1241.85     34.38 o 
   4   2  12        1.90       20.62     16.32 o 
   5   2  12      101.32      125.44     33.40 o 
  -9   3  12       10.53       23.98     28.70 o 
  -8   3  12        9.30      -17.14     29.42 o 
  -7   3  12      394.27      370.37     38.51 o 
  -6   3  12      277.09      321.42     42.26 o 
  -5   3  12     3072.36     3248.55     95.23 o 
  -4   3  12      325.78      419.25     36.81 o 
  -3   3  12      227.47      284.27     20.86 o 
  -2   3  12      506.63      513.54     20.29 o 
  -1   3  12      408.70      461.60     49.74 o 
   0   3  12      661.72      892.98     80.00 o 
   1   3  12      219.93      238.76     17.60 o 
   2   3  12     1187.52     1224.58     48.73 o 
   3   3  12      481.64      539.79     34.16 o 
   4   3  12      201.16      202.51     27.49 o 
   5   3  12       26.35       27.59     29.70 o 
  -9   4  12      110.84      104.13     38.01 o 
  -8   4  12      157.40      188.50     39.67 o 
  -7   4  12        9.21       29.92     25.22 o 
  -6   4  12      905.62     1033.11     52.71 o 
  -5   4  12      107.62      100.37     29.78 o 
  -4   4  12     4523.64     4630.22    122.56 o 
  -3   4  12       23.97       33.38     13.44 o 
  -2   4  12      100.21      113.45     26.58 o 
  -1   4  12     2078.84     2031.32     44.54 o 
   0   4  12        3.71       81.07     28.79 o 
   1   4  12      417.89      480.79     30.82 o 
   2   4  12        0.45       15.86      8.72 o 
   3   4  12     2875.33     2691.80     71.17 o 
   4   4  12      235.34      215.56     25.04 o 
   5   4  12       16.19       -2.11     23.32 o 
  -9   5  12        2.36      -30.54     30.54 o 
  -8   5  12      161.71      115.71     41.41 o 
  -7   5  12     1089.22     1019.90     61.60 o 
  -6   5  12      111.72       75.08     24.41 o 
  -5   5  12     8222.76     8721.31    199.94 o 
  -4   5  12       67.20      119.82     25.78 o 
  -3   5  12     7294.21     6947.01    134.73 o 
  -2   5  12      921.50      847.03     31.51 o 
  -1   5  12      634.16      670.21     28.43 o 
   0   5  12     8970.63     9945.65    294.23 o 
   1   5  12      758.36      842.61     32.90 o 
   2   5  12     4478.31     4653.46    100.06 o 
   3   5  12      121.63      119.58     16.62 o 
   4   5  12      643.94      693.90     36.77 o 
  -9   6  12      821.55      937.05     76.84 o 
  -8   6  12     2262.06     2401.71    100.45 o 
  -7   6  12      227.16      289.44     35.70 o 
  -6   6  12     2539.33     2812.61     95.68 o 
  -5   6  12      121.37      137.34     25.75 o 
  -4   6  12     7866.86     7777.73    173.12 o 
  -3   6  12      688.57      745.93     35.28 o 
  -2   6  12     5194.61     5077.86    114.78 o 
  -1   6  12     7652.61     9186.43    188.87 o 
   0   6  12      163.48      186.90     42.16 o 
   1   6  12     7073.19     7021.25    142.69 o 
   2   6  12      350.48      362.88     26.66 o 
   3   6  12     3244.75     3297.91     80.49 o 
   4   6  12      560.14      525.41     47.90 o 
  -9   7  12      700.06      744.72     78.80 o 
  -8   7  12     1574.99     1821.19     86.59 o 
  -7   7  12     1936.49     1978.32     87.68 o 
  -6   7  12       66.60      108.85     26.21 o 
  -5   7  12      929.14      795.34     50.40 o 
  -4   7  12      195.99      228.79     25.86 o 
  -3   7  12     7855.61     7741.72    150.96 o 
  -2   7  12     7768.01     7567.25    157.85 o 
  -1   7  12     6958.08     6898.73    154.27 o 
   0   7  12     3483.50     4124.43    114.78 o 
   1   7  12       10.55       35.78     27.00 o 
   2   7  12     1118.25     1191.16     41.51 o 
   3   7  12      818.21      990.87     43.08 o 
   4   7  12     3072.70     3231.31     99.04 o 
  -8   8  12     1768.71     1746.52    100.47 o 
  -7   8  12      542.45      593.94     67.10 o 
  -6   8  12      648.19      877.82     52.10 o 
  -5   8  12      349.05      365.46     32.68 o 
  -4   8  12     3357.80     3345.48     76.35 o 
  -3   8  12     2328.04     2298.57     45.04 o 
  -2   8  12     8772.87     8179.17    184.08 o 
  -1   8  12     3153.45     3233.75     77.73 o 
   0   8  12      206.98      311.38     43.91 o 
   1   8  12      376.79      373.98     31.56 o 
   2   8  12        4.76       23.41     13.73 o 
   3   8  12     2313.94     2450.29    112.91 o 
   4   8  12     1065.19     1187.50     62.76 o 
  -8   9  12      108.35        3.21     24.82 o 
  -7   9  12      263.41      230.92     62.23 o 
  -6   9  12       57.22       66.07     26.46 o 
  -5   9  12     2338.89     2513.33     78.66 o 
  -4   9  12      224.39      271.19     26.88 o 
  -3   9  12     4326.60     4117.89     71.74 o 
  -2   9  12     3554.45     3453.08     81.08 o 
  -1   9  12       82.42       79.73     20.05 o 
   0   9  12     3684.16     3777.17    109.56 o 
   1   9  12      533.75      572.82     30.78 o 
   2   9  12     1350.72     1442.71     49.16 o 
   3   9  12        0.09       17.47     15.42 o 
   4   9  12      758.51      700.56     75.18 o 
  -8  10  12      168.15       17.11     27.03 o 
  -7  10  12      448.80      513.33     54.66 o 
  -6  10  12      124.26      308.34     57.52 o 
  -5  10  12       11.74       24.44     24.77 o 
  -4  10  12     1388.92     1432.45     47.99 o 
  -3  10  12     1494.61     1532.26     39.47 o 
  -2  10  12      294.85      389.42     30.67 o 
  -1  10  12      230.43      252.74     22.12 o 
   0  10  12      296.14      512.32     44.71 o 
   1  10  12      201.74      251.27     28.33 o 
   2  10  12      572.36      615.19     31.89 o 
   3  10  12        4.09       27.75     15.49 o 
   4  10  12      153.98       61.54     30.67 o 
  -8  11  12      178.19       52.18     32.99 o 
  -7  11  12      316.83      231.63     78.87 o 
  -6  11  12     2007.56     2164.20     86.61 o 
  -5  11  12     1018.44     1010.41     44.59 o 
  -4  11  12      741.32      664.53     40.76 o 
  -3  11  12     2264.28     2114.27     47.50 o 
  -2  11  12     3075.28     3195.27     84.83 o 
  -1  11  12      509.56      522.04     31.90 o 
   0  11  12     1461.85     1489.50     47.43 o 
   1  11  12       85.55       88.45     19.33 o 
   2  11  12      526.35      602.31     30.05 o 
   3  11  12      473.74      482.20     29.49 o 
   4  11  12      499.67      470.41     49.67 o 
  -8  12  12      559.22      692.63     62.32 o 
  -7  12  12      235.39      136.54     38.84 o 
  -6  12  12     3222.36     3499.97    107.35 o 
  -5  12  12      222.64      284.77     28.71 o 
  -4  12  12    11193.98    10806.84    199.57 o 
  -3  12  12      627.87      637.97     29.43 o 
  -2  12  12     4974.39     4779.95    114.54 o 
  -1  12  12     2074.88     2170.08    104.01 o 
   0  12  12       30.49       39.69     16.07 o 
   1  12  12     6215.03     6355.12    161.84 o 
   2  12  12       21.99       18.95     14.56 o 
   3  12  12     2896.51     3056.14     90.45 o 
   4  12  12       48.67       44.88     27.78 o 
  -8  13  12      243.27      170.59    127.51 o 
  -7  13  12     3248.02     3158.38    134.82 o 
  -6  13  12       82.73      132.07     29.96 o 
  -5  13  12     6864.21     6883.44    137.77 o 
  -4  13  12       83.55       67.00     22.74 o 
  -3  13  12    10744.24    10814.25    191.80 o 
  -2  13  12     1228.28     1202.65     44.22 o 
  -1  13  12      804.59      986.22     91.58 o 
   0  13  12    16668.09    16772.79    383.23 o 
   1  13  12       12.74       26.50     16.99 o 
   2  13  12     7265.09     7353.17    243.95 o 
   3  13  12        0.48        9.90     20.12 o 
   4  13  12     1304.29     1452.70    131.21 o 
  -8  14  12     1059.11     1019.86     68.46 o 
  -7  14  12      440.76      340.31     84.25 o 
  -6  14  12     2785.52     2668.95     80.40 o 
  -5  14  12       76.89       82.56     19.24 o 
  -4  14  12     2313.31     2404.92     60.40 o 
  -3  14  12      113.94      155.07     15.31 o 
  -2  14  12     3904.06     3852.80     95.95 o 
  -1  14  12     4507.71     4325.97    130.43 o 
   0  14  12     1582.93     1441.98     67.36 o 
   1  14  12     4326.34     4283.11    142.10 o 
   2  14  12      216.60      204.60     21.09 o 
   3  14  12     1687.31     1686.93     86.73 o 
   4  14  12        8.51       -4.09     34.12 o 
  -8  15  12      174.42       68.33     50.25 o 
  -7  15  12      820.96      895.74     47.82 o 
  -6  15  12      468.21      589.90     36.95 o 
  -5  15  12       59.25       50.65     16.80 o 
  -4  15  12     1467.01     1532.58     46.93 o 
  -3  15  12     1522.49     1604.44     45.43 o 
  -2  15  12     1457.78     1471.31     63.30 o 
  -1  15  12     4700.54     4307.51    137.98 o 
   0  15  12      654.12      656.38     42.50 o 
   1  15  12      753.35      795.30     45.67 o 
   2  15  12       51.05       50.68     18.14 o 
   3  15  12      647.62      563.02     37.99 o 
  -7  16  12      201.80      122.05     38.46 o 
  -6  16  12       30.91      208.91     30.61 o 
  -5  16  12      107.34      106.17     21.73 o 
  -4  16  12      295.66      321.62     34.00 o 
  -3  16  12      574.91      611.91     25.57 o 
  -2  16  12       14.32       10.02     18.81 o 
  -1  16  12      530.66      586.40     29.62 o 
   0  16  12     1428.89     1577.10     52.39 o 
   1  16  12      134.86      172.88     22.89 o 
   2  16  12      197.40      169.89     20.99 o 
   3  16  12       83.13       77.75     36.15 o 
  -7  17  12        0.67       -7.46     18.46 o 
  -6  17  12        2.69       16.24     18.31 o 
  -5  17  12      131.68      116.95     22.33 o 
  -4  17  12       75.77       83.68     17.60 o 
  -3  17  12      398.67      398.12     26.84 o 
  -2  17  12     1517.76     1403.64     55.32 o 
  -1  17  12     1375.19     1320.52     43.81 o 
   0  17  12      138.22      146.85     22.49 o 
   1  17  12        5.31      -10.66     14.71 o 
   2  17  12        2.50       23.72     14.78 o 
   3  17  12      413.16      449.61     57.59 o 
  -7  18  12      333.11      244.59     40.24 o 
  -6  18  12      482.18      559.47     40.65 o 
  -5  18  12      108.58      155.03     26.55 o 
  -4  18  12      591.15      574.15     35.48 o 
  -3  18  12     3609.22     3503.88     76.12 o 
  -2  18  12     3272.81     3137.35     90.72 o 
  -1  18  12     1623.80     1514.76     54.02 o 
   0  18  12     1281.68     1209.94     55.75 o 
   1  18  12      171.92      199.30     23.26 o 
   2  18  12       91.00       30.39     30.25 o 
   3  18  12      414.15      347.59     54.52 o 
  -7  19  12     1212.74     1239.99     71.60 o 
  -6  19  12      200.17      163.50     33.95 o 
  -5  19  12     2645.59     2903.27     96.28 o 
  -4  19  12        3.50       14.10     14.78 o 
  -3  19  12     2562.59     2413.37     67.70 o 
  -2  19  12     2877.11     2758.39     82.25 o 
  -1  19  12     1670.88     1648.20     65.52 o 
   0  19  12     3115.84     3476.34    183.58 o 
   1  19  12       14.64        8.92     14.71 o 
   2  19  12     2279.91     2462.10    136.48 o 
   3  19  12       76.21       80.41     52.97 o 
  -6  20  12     3893.20     3830.63    215.18 o 
  -5  20  12        1.63       -5.04     19.33 o 
  -4  20  12     3655.48     3650.38    100.17 o 
  -3  20  12       26.55       49.54     14.01 o 
  -2  20  12     2037.19     2120.77     77.57 o 
  -1  20  12     1693.74     1699.32    156.12 o 
   0  20  12       90.80      120.92     23.47 o 
   1  20  12     7065.84     7479.58    298.88 o 
   2  20  12        8.37      -18.37     43.20 o 
  -6  21  12       18.53        0.02     20.70 o 
  -5  21  12     1677.49     1700.48     61.54 o 
  -4  21  12       22.40       31.09     18.43 o 
  -3  21  12     2280.56     2177.92     61.28 o 
  -2  21  12      200.21      189.75     26.80 o 
  -1  21  12      672.26      728.96     43.55 o 
   0  21  12     2754.92     2597.86    221.50 o 
   1  21  12       85.30      118.27     38.08 o 
   2  21  12     2619.29     2910.11    135.96 o 
  -6  22  12      333.18      366.30    131.83 o 
  -5  22  12        0.42       11.32     32.41 o 
  -4  22  12      400.86      349.11     53.67 o 
  -3  22  12     1504.22     1392.91     50.88 o 
  -2  22  12     1754.42     1721.36     60.48 o 
  -1  22  12      136.91      124.64     20.43 o 
   0  22  12      773.63      705.68     53.57 o 
   1  22  12      260.42      267.25     46.95 o 
   2  22  12        0.38        5.03     27.90 o 
  -5  23  12      192.06      161.22     31.58 o 
  -4  23  12      497.56      381.76     32.02 o 
  -3  23  12       18.36       12.00     14.38 o 
  -2  23  12      370.06      399.53     32.82 o 
  -1  23  12      189.28      230.39     23.16 o 
   0  23  12      354.73      387.59     49.78 o 
   1  23  12      237.45      222.52     45.99 o 
  -5  24  12       30.19        8.64     32.30 o 
  -4  24  12      620.39      571.70     67.91 o 
  -3  24  12       88.91       94.40     22.32 o 
  -2  24  12      487.66      427.94     46.06 o 
  -1  24  12      197.15      124.99     24.17 o 
   0  24  12       45.06       66.04     38.11 o 
   1  24  12      253.35      217.81     50.82 o 
  -4  25  12      226.56      179.65     23.21 o 
  -3  25  12     1167.90     1141.11     49.90 o 
  -2  25  12     3037.53     2919.52    105.87 o 
  -1  25  12     1802.99     1739.03    130.05 o 
   0  25  12      781.25      855.18     70.31 o 
  -4  26  12     1717.86     1610.71     57.76 o 
  -3  26  12     1423.90     1360.88     69.48 o 
  -2  26  12     2480.78     2147.91    150.81 o 
  -1  26  12     2075.98     2204.92    110.92 o 
   0  26  12      490.12      570.85     69.79 o 
  -3  27  12     1675.59     1558.79     94.24 o 
  -2  27  12      635.62      600.81     43.22 o 
  -9   1  13      243.62      211.48     43.82 o 
  -8   1  13      650.65      754.66     71.65 o 
  -7   1  13      734.40      875.81     61.20 o 
  -6   1  13      147.03      148.24     32.29 o 
  -5   1  13      179.80      258.13     34.87 o 
  -4   1  13      356.16      299.25     30.66 o 
  -3   1  13      527.79      483.33     20.74 o 
  -2   1  13     5910.89     5518.13    183.08 o 
  -1   1  13     6870.06     6917.59    223.27 o 
   0   1  13     1365.61     1411.58     76.46 o 
   1   1  13        7.41       17.84     19.24 o 
   2   1  13      113.35      105.41     10.60 o 
   3   1  13     1281.72     1211.60     48.63 o 
   4   1  13      651.74      644.13     47.46 o 
  -9   2  13      669.69      698.60     63.31 o 
  -8   2  13     1331.48     1453.85     78.39 o 
  -7   2  13      445.40      573.95     50.82 o 
  -6   2  13     2044.91     2218.20     98.39 o 
  -5   2  13       13.86        7.31     21.81 o 
  -4   2  13     3485.20     3320.36    109.38 o 
  -3   2  13     6044.34     5635.10     90.72 o 
  -2   2  13     5303.62     4846.25    115.97 o 
  -1   2  13     7737.11     7925.57    284.18 o 
   0   2  13     1905.42     1867.55     89.35 o 
   1   2  13     1372.76     1545.50     74.36 o 
   2   2  13      367.68      335.94     19.03 o 
   3   2  13     1979.13     1980.01     71.73 o 
   4   2  13     1252.97     1452.07     78.92 o 
  -8   3  13      416.41      527.30     56.35 o 
  -7   3  13     1760.08     2012.23     89.27 o 
  -6   3  13        2.59       16.68     22.12 o 
  -5   3  13    13987.42    13435.81    336.26 o 
  -4   3  13      155.69       74.23     21.84 o 
  -3   3  13     7491.54     7228.75    111.84 o 
  -2   3  13     5631.43     5435.47    174.81 o 
  -1   3  13       69.75      113.58     12.96 o 
   0   3  13     6965.56     7271.21    232.84 o 
   1   3  13       57.56       90.81     14.74 o 
   2   3  13     6995.98     7010.95    159.78 o 
   3   3  13        4.05        7.10     16.25 o 
   4   3  13     2122.36     2320.11     85.74 o 
  -8   4  13      505.70      495.70     50.00 o 
  -7   4  13       69.82       86.33     30.57 o 
  -6   4  13     5105.52     4927.05    139.82 o 
  -5   4  13       63.30       59.40     24.73 o 
  -4   4  13    10883.21    10826.61    218.47 o 
  -3   4  13      615.23      605.89     25.19 o 
  -2   4  13      734.82      766.88     42.98 o 
  -1   4  13     4929.05     5530.54    192.17 o 
   0   4  13      168.18      115.99     33.01 o 
   1   4  13     4958.81     5054.88     95.25 o 
   2   4  13      359.33      454.02     44.16 o 
   3   4  13     3721.94     3674.39     90.92 o 
   4   4  13       88.23      124.76     28.87 o 
  -8   5  13      907.66      886.83     66.16 o 
  -7   5  13      391.13      549.92     51.45 o 
  -6   5  13       70.71       67.41     26.00 o 
  -5   5  13     2804.20     2941.81     99.22 o 
  -4   5  13       20.01       15.91     15.03 o 
  -3   5  13     2087.32     1848.21     33.98 o 
  -2   5  13     2431.02     2828.00    103.64 o 
  -1   5  13     2418.64     2365.69    111.83 o 
   0   5  13     2556.30     2506.93    120.98 o 
   1   5  13       50.67       57.95     14.72 o 
   2   5  13     1587.42     1629.48     54.13 o 
   3   5  13       29.40       19.03     17.00 o 
   4   5  13      809.83      913.27     54.29 o 
  -8   6  13      168.16      135.97     49.02 o 
  -7   6  13      540.20      578.89     51.71 o 
  -6   6  13      151.14      193.80     33.72 o 
  -5   6  13        7.90       29.68     25.49 o 
  -4   6  13      125.74      137.88     24.46 o 
  -3   6  13      614.03      609.41     24.63 o 
  -2   6  13     2815.49     2744.21     69.32 o 
  -1   6  13      318.39      330.01     93.76 o 
   0   6  13     1630.45     1690.13     71.04 o 
   1   6  13        3.99      -16.47     16.47 o 
   2   6  13      169.35      184.28     27.42 o 
   3   6  13      109.78      125.53     21.73 o 
   4   6  13      263.38      256.08     65.01 o 
  -8   7  13       46.94       23.22     29.90 o 
  -7   7  13      284.47      542.13     58.68 o 
  -6   7  13       72.18       89.25     32.68 o 
  -5   7  13      120.10      123.93     25.89 o 
  -4   7  13       41.51       54.82     17.49 o 
  -3   7  13     1744.03     1582.08     49.62 o 
  -2   7  13      144.59      152.28     20.90 o 
  -1   7  13       63.65       92.18     17.05 o 
   0   7  13     1715.70     1843.55     74.69 o 
   1   7  13       11.02       37.80     17.21 o 
   2   7  13      374.78      388.83     29.07 o 
   3   7  13       21.93       26.46     17.55 o 
   4   7  13       18.27       36.59     24.00 o 
  -8   8  13      453.94      262.37    131.14 o 
  -7   8  13      423.11      310.05     65.59 o 
  -6   8  13      699.12      802.60     50.47 o 
  -5   8  13        2.18        2.09     19.45 o 
  -4   8  13      931.58      899.15     38.76 o 
  -3   8  13      739.96      682.07     43.84 o 
  -2   8  13     2263.25     2082.95     60.19 o 
  -1   8  13      606.99     1009.77     36.42 o 
   0   8  13      662.57      742.71     55.99 o 
   1   8  13     1466.27     1476.36     63.03 o 
   2   8  13      274.58      283.38     24.90 o 
   3   8  13      395.71      439.76     33.71 o 
   4   8  13      193.64       82.26     40.04 o 
  -8   9  13      910.66     1006.99     67.36 o 
  -7   9  13     2035.95     1938.47     90.30 o 
  -6   9  13     1750.20     1661.45     72.90 o 
  -5   9  13     1330.33     1509.20     56.93 o 
  -4   9  13     3500.91     3598.38     86.77 o 
  -3   9  13     7280.03     6910.12    153.85 o 
  -2   9  13     1346.27     1554.86    115.85 o 
  -1   9  13     1905.49     1903.53     58.62 o 
   0   9  13     5065.01     5014.34    155.61 o 
   1   9  13      458.59      586.29     57.26 o 
   2   9  13     1252.29     1300.82     45.12 o 
   3   9  13     1896.89     1911.84     67.52 o 
   4   9  13     1478.87     1429.00     66.99 o 
  -8  10  13      950.03      954.40    184.25 o 
  -7  10  13      996.46     1228.80     72.04 o 
  -6  10  13     4212.14     4088.33    125.55 o 
  -5  10  13       26.35       39.03     22.58 o 
  -4  10  13     6453.43     6691.90    133.11 o 
  -3  10  13     8350.92     8173.56    245.44 o 
  -2  10  13     3225.32     3206.73     80.11 o 
  -1  10  13     3474.18     3798.13     86.64 o 
   0  10  13     2063.80     2251.79     99.17 o 
   1  10  13     3531.91     3703.67    113.45 o 
   2  10  13      110.62      123.18     22.67 o 
   3  10  13     2825.75     2807.53     84.39 o 
   4  10  13      636.71      492.50     59.31 o 
  -8  11  13       34.15       -3.01     25.35 o 
  -7  11  13     2524.85     2658.17    100.33 o 
  -6  11  13       32.79       17.06     28.32 o 
  -5  11  13     6851.04     6831.73    153.31 o 
  -4  11  13      712.57      779.23     39.66 o 
  -3  11  13     1841.08     1832.24     61.74 o 
  -2  11  13     1572.18     1486.08     54.01 o 
  -1  11  13       60.97       98.28     20.15 o 
   0  11  13     7222.06     7098.70    333.54 o 
   1  11  13       26.27       51.45     22.25 o 
   2  11  13     4879.43     4882.48    107.35 o 
   3  11  13       18.91       25.47     19.58 o 
  -8  12  13      243.63      131.74     71.37 o 
  -7  12  13       11.18       45.16     46.23 o 
  -6  12  13     2574.90     2539.89     93.56 o 
  -5  12  13      458.47      513.19     38.87 o 
  -4  12  13     2709.12     2946.54     75.71 o 
  -3  12  13      309.53      303.82     12.88 o 
  -2  12  13      211.50      232.13     24.33 o 
  -1  12  13     2320.03     2338.33     71.05 o 
   0  12  13      154.55      162.23     26.81 o 
   1  12  13     4833.34     4967.42    170.20 o 
   2  12  13        2.63        2.54     16.08 o 
   3  12  13      597.85      569.21     37.55 o 
  -8  13  13        1.41       19.86     28.20 o 
  -7  13  13       58.43      112.87     40.32 o 
  -6  13  13        0.79      -17.26     17.26 o 
  -5  13  13       38.64       20.90     14.62 o 
  -4  13  13       19.70        4.17     12.02 o 
  -3  13  13       32.52       35.98     10.25 o 
  -2  13  13       87.52       95.93     22.28 o 
  -1  13  13     1756.85     1650.25     50.70 o 
   0  13  13        0.01        5.72     16.25 o 
   1  13  13       29.62        0.43     20.96 o 
   2  13  13       95.05       92.20     18.92 o 
   3  13  13      112.70       72.69     25.12 o 
  -7  14  13       19.33       28.16     28.32 o 
  -6  14  13     1589.45     1656.92     55.04 o 
  -5  14  13        0.02       -6.35     15.63 o 
  -4  14  13     2134.54     2206.21     56.79 o 
  -3  14  13       75.76       40.30     11.40 o 
  -2  14  13      103.50      128.75     27.13 o 
  -1  14  13      440.61      582.28     47.42 o 
   0  14  13      723.31      744.80     37.93 o 
   1  14  13     3832.43     3947.78    118.78 o 
   2  14  13      366.69      338.76     33.79 o 
   3  14  13      534.39      526.03     44.55 o 
  -7  15  13     1195.06     1224.87     67.89 o 
  -6  15  13       44.73       42.09     19.47 o 
  -5  15  13     2161.81     2404.63     70.34 o 
  -4  15  13      107.08       46.50     14.90 o 
  -3  15  13     4373.66     4213.50    132.03 o 
  -2  15  13      891.18      975.99     62.22 o 
  -1  15  13      247.52      257.91     28.69 o 
   0  15  13     3573.20     3571.91     92.41 o 
   1  15  13       11.17      -16.78     26.14 o 
   2  15  13     1640.21     1634.41     65.76 o 
   3  15  13      143.17      161.43     51.05 o 
  -7  16  13      268.69      263.59     76.16 o 
  -6  16  13     1447.00     1294.66     62.04 o 
  -5  16  13       15.37        8.84     15.97 o 
  -4  16  13     2571.37     2622.06     72.10 o 
  -3  16  13     4140.91     3968.69    108.35 o 
  -2  16  13     5600.17     5455.93    128.96 o 
  -1  16  13     4252.29     4371.81    152.28 o 
   0  16  13     1094.65     1069.16     45.84 o 
   1  16  13      615.46      586.33     43.56 o 
   2  16  13       84.91       46.51     19.65 o 
   3  16  13     2324.01     2509.79    146.64 o 
  -7  17  13     1586.78     1590.05     65.46 o 
  -6  17  13      585.43      601.84     46.42 o 
  -5  17  13      812.98      786.95     49.31 o 
  -4  17  13      385.39      340.05     49.55 o 
  -3  17  13     4569.41     4247.35    178.79 o 
  -2  17  13     6120.73     6171.38    160.67 o 
  -1  17  13     1376.94     1437.16     80.90 o 
   0  17  13     1142.79     1056.27     56.42 o 
   1  17  13      325.72      278.36     23.00 o 
   2  17  13     1258.40     1386.81     98.49 o 
  -7  18  13        3.84       35.22     28.76 o 
  -6  18  13      717.44      704.74     60.29 o 
  -5  18  13        0.03       16.29     17.99 o 
  -4  18  13     2171.10     2164.70     66.88 o 
  -3  18  13      169.10      113.26     13.30 o 
  -2  18  13      615.05      619.44     39.17 o 
  -1  18  13     1856.87     1980.34     82.40 o 
   0  18  13        2.86       14.35     17.45 o 
   1  18  13     1219.02     1185.72     72.36 o 
   2  18  13       97.89       99.94     36.92 o 
  -6  19  13       53.78        9.96     23.18 o 
  -5  19  13      395.62      334.94     56.49 o 
  -4  19  13      121.37       93.90     32.32 o 
  -3  19  13     1066.38     1074.57     55.06 o 
  -2  19  13      230.77      251.81     30.56 o 
  -1  19  13      495.02      545.74     46.02 o 
   0  19  13     1285.07     1202.50     51.18 o 
   1  19  13        0.54       12.81     21.06 o 
   2  19  13     1164.78     1206.91     83.59 o 
  -6  20  13       49.57       65.60     25.74 o 
  -5  20  13        0.40      -10.84     20.10 o 
  -4  20  13        1.85       -4.79     16.99 o 
  -3  20  13      119.69      112.29     28.22 o 
  -2  20  13       62.25       94.80     25.81 o 
  -1  20  13       49.86       51.25     22.73 o 
   0  20  13      121.14      113.92     23.35 o 
   1  20  13       15.51       51.56     32.81 o 
   2  20  13      153.86      150.29     46.67 o 
  -6  21  13       32.32       52.16     32.82 o 
  -5  21  13     2156.65     2021.89     79.41 o 
  -4  21  13      102.84       85.67     25.33 o 
  -3  21  13       69.97       59.66     29.15 o 
  -2  21  13        3.19       -3.35     25.30 o 
  -1  21  13      178.47      196.83     26.74 o 
   0  21  13     1671.00     1643.12     76.80 o 
   1  21  13      302.52      308.35     50.81 o 
  -5  22  13      115.10       85.34     25.26 o 
  -4  22  13     1779.24     1844.17     75.99 o 
  -3  22  13       25.61       25.51     21.63 o 
  -2  22  13      907.89      850.50     45.25 o 
  -1  22  13     1466.31     1371.60     75.37 o 
   0  22  13       88.46       82.62     34.54 o 
   1  22  13     3941.98     3960.10    169.69 o 
  -5  23  13     2369.96     2512.81     86.85 o 
  -4  23  13      464.31      389.56     39.85 o 
  -3  23  13     1742.66     1665.12     73.90 o 
  -2  23  13     1400.77     1415.49     85.92 o 
  -1  23  13     1021.37      960.04     47.34 o 
   0  23  13     2479.04     2510.69    118.95 o 
  -4  24  13     1299.58     1166.48     64.53 o 
  -3  24  13     2926.14     3044.18     99.15 o 
  -2  24  13     2631.93     2770.28    115.66 o 
  -1  24  13      863.72      733.43     75.79 o 
   0  24  13      347.33      343.63     54.15 o 
  -3  25  13      327.81      331.94     38.16 o 
  -2  25  13      507.14      505.46     57.83 o 
  -1  25  13      878.09     1031.55     86.77 o 
  -8   0  14     1747.28     1996.11    167.87 o 
  -7   0  14     1491.43     1761.73    157.04 o 
  -6   0  14     3999.79     3608.89    193.14 o 
  -5   0  14      635.21      840.08     89.95 o 
  -4   0  14     2234.86     2144.10     96.75 o 
  -3   0  14    10682.84    10572.30    685.25 o 
  -2   0  14     3348.55     3223.36    187.64 o 
  -1   0  14     8922.88     9041.92    424.47 o 
   0   0  14     3336.86     3579.81    201.12 o 
   1   0  14     2286.82     2282.49    199.82 o 
   2   0  14     1564.48     1627.80     95.99 o 
   3   0  14     1661.60     1666.63    121.17 o 
  -8   1  14      532.72      627.95     57.21 o 
  -7   1  14     1333.93     1458.17     73.87 o 
  -6   1  14        3.24       -1.89     22.53 o 
  -5   1  14     5648.97     5573.77    151.99 o 
  -4   1  14      932.84      945.34     42.84 o 
  -3   1  14     1755.47     1700.04     37.36 o 
  -2   1  14     7261.77     6903.82    310.14 o 
  -1   1  14     4341.85     4510.75    199.01 o 
   0   1  14     1997.38     2222.30    105.62 o 
   1   1  14      292.75      321.28     36.43 o 
   2   1  14     2818.32     2797.91    108.23 o 
   3   1  14      927.26      893.55     53.70 o 
  -8   2  14       89.42      110.80     37.04 o 
  -7   2  14        0.58       38.55     32.83 o 
  -6   2  14     2440.13     2669.73     96.47 o 
  -5   2  14       13.83       26.86     25.42 o 
  -4   2  14     3797.27     3868.09     86.67 o 
  -3   2  14       35.29       22.46     11.67 o 
  -2   2  14       23.75       18.84     10.27 o 
  -1   2  14      855.13      952.37    102.41 o 
   0   2  14        9.91      -53.22     53.22 o 
   1   2  14     3268.47     3614.18    157.76 o 
   2   2  14       12.02       15.77     22.50 o 
   3   2  14     1234.82     1201.92     61.05 o 
  -8   3  14       19.96       64.51     31.45 o 
  -7   3  14        3.81      -25.25     26.23 o 
  -6   3  14      100.01      141.66     31.71 o 
  -5   3  14     1358.86     1563.10     68.85 o 
  -4   3  14      304.52      326.56     30.51 o 
  -3   3  14       73.25       52.39     12.49 o 
  -2   3  14      594.13      643.19     45.87 o 
  -1   3  14      201.47      249.49     50.26 o 
   0   3  14      817.44      840.48     64.05 o 
   1   3  14       15.35       -0.72     17.17 o 
   2   3  14     1130.66     1060.99     47.76 o 
   3   3  14      305.14      432.73     45.38 o 
  -8   4  14      143.33      235.64     46.31 o 
  -7   4  14      134.09      139.22     33.48 o 
  -6   4  14      187.72      246.07     35.80 o 
  -5   4  14      179.45      172.84     38.02 o 
  -4   4  14     2102.45     2199.07     66.52 o 
  -3   4  14      826.03      736.56     31.80 o 
  -2   4  14       11.14        1.72     16.42 o 
  -1   4  14     1560.78     1759.38    110.23 o 
   0   4  14       33.48       63.30     31.53 o 
   1   4  14       81.68      109.37     25.12 o 
   2   4  14       50.14       61.90     18.35 o 
   3   4  14      771.89      833.91     51.38 o 
  -8   5  14       52.42       -4.18     31.67 o 
  -7   5  14     1053.89      949.96     61.38 o 
  -6   5  14        0.51       46.65     32.06 o 
  -5   5  14     3642.13     4109.52    128.53 o 
  -4   5  14       28.23       40.88     18.46 o 
  -3   5  14     4767.51     4626.73     96.86 o 
  -2   5  14     1572.11     1710.29     93.66 o 
  -1   5  14     1228.04     1117.15     63.02 o 
   0   5  14     4100.69     4458.85    156.75 o 
   1   5  14       14.29       27.06     22.93 o 
   2   5  14     3833.36     3659.30     93.85 o 
   3   5  14        1.03       16.88     23.61 o 
  -8   6  14      852.11      973.42     97.18 o 
  -7   6  14      227.12      291.99     45.75 o 
  -6   6  14     3842.33     3903.48    122.60 o 
  -5   6  14       10.45       18.72     18.52 o 
  -4   6  14     6496.70     6093.85    139.38 o 
  -3   6  14     1052.02     1167.18     47.94 o 
  -2   6  14     1001.35     1163.36     52.66 o 
  -1   6  14     4054.62     3916.94    114.61 o 
   0   6  14      129.78      137.72     31.26 o 
   1   6  14     5042.66     5246.31    144.17 o 
   2   6  14       34.35       21.24     18.18 o 
   3   6  14     3285.62     3276.94    115.19 o 
  -8   7  14     1277.90     1437.68     88.14 o 
  -7   7  14     3154.81     3552.65    135.53 o 
  -6   7  14       86.50      199.12     37.94 o 
  -5   7  14     1805.35     1688.41     65.83 o 
  -4   7  14     1979.71     2215.10     82.21 o 
  -3   7  14     5236.70     5320.86    139.73 o 
  -2   7  14     5096.10     5481.16    138.69 o 
  -1   7  14     3969.44     3874.03    165.58 o 
   0   7  14     2996.05     3164.11    120.12 o 
   1   7  14       76.36       81.65     23.35 o 
   2   7  14     2088.07     1982.83     69.36 o 
   3   7  14     1381.49     1409.81     53.04 o 
  -8   8  14     1377.64     1552.97     94.86 o 
  -7   8  14      308.38      207.33     61.24 o 
  -6   8  14     1494.48     1622.44     73.31 o 
  -5   8  14      325.07      357.06     42.85 o 
  -4   8  14     1307.61     1211.73     47.60 o 
  -3   8  14     3224.13     3326.14    120.50 o 
  -2   8  14     3032.51     3067.59     77.65 o 
  -1   8  14     3845.11     3795.03    231.78 o 
   0   8  14     1102.15     1149.86     68.97 o 
   1   8  14      178.39      164.86     22.34 o 
   2   8  14      455.51      434.85     36.89 o 
   3   8  14     1590.69     1618.71     60.96 o 
  -8   9  14        1.02       13.34     26.13 o 
  -7   9  14      492.26      384.12     90.61 o 
  -6   9  14      184.69      212.02     37.55 o 
  -5   9  14      701.27      826.16     46.58 o 
  -4   9  14        3.59       18.63     13.89 o 
  -3   9  14     1390.97     1292.70     51.59 o 
  -2   9  14      500.69      577.82     36.37 o 
  -1   9  14       10.71       18.90     16.25 o 
   0   9  14      153.91      186.41     32.80 o 
   1   9  14        8.36        8.65     14.75 o 
   2   9  14      919.31      980.39     46.91 o 
   3   9  14       14.10       12.43     20.84 o 
  -8  10  14        7.83       43.03     33.38 o 
  -7  10  14      472.74      564.38     73.17 o 
  -6  10  14        1.69       14.95     21.76 o 
  -5  10  14        3.80       -7.32     19.39 o 
  -4  10  14        3.75        9.71     14.58 o 
  -3  10  14      522.02      545.84     57.87 o 
  -2  10  14      807.76      872.89     40.66 o 
  -1  10  14      161.99      162.48     39.11 o 
   0  10  14      685.16      767.99     53.11 o 
   1  10  14      185.66      202.60     22.38 o 
   2  10  14      197.64      205.43     27.78 o 
   3  10  14       65.16       31.48     26.93 o 
  -8  11  14       44.53       40.60     33.46 o 
  -7  11  14      546.66      368.83     91.60 o 
  -6  11  14      216.54      206.07     39.89 o 
  -5  11  14      166.20      187.06     20.01 o 
  -4  11  14     1645.35     1453.14     50.31 o 
  -3  11  14     3222.56     3121.48    105.83 o 
  -2  11  14       68.99      116.10     24.73 o 
  -1  11  14      159.96      164.80     23.96 o 
   0  11  14     1652.01     1709.05     77.37 o 
   1  11  14        0.40       10.16     17.47 o 
   2  11  14      193.27      162.61     23.59 o 
   3  11  14      353.46      371.07     43.59 o 
  -7  12  14        4.28       24.89     32.96 o 
  -6  12  14     3082.38     3273.74    121.21 o 
  -5  12  14      252.87      219.51     41.09 o 
  -4  12  14     2158.71     2096.45     82.32 o 
  -3  12  14      942.98      851.27     44.51 o 
  -2  12  14       33.32       40.34     19.11 o 
  -1  12  14     3296.06     3400.29     88.26 o 
   0  12  14       16.86       10.18     27.99 o 
   1  12  14     5856.64     5718.77    125.83 o 
   2  12  14        1.29      -19.06     21.54 o 
   3  12  14      628.01      600.74     40.25 o 
  -7  13  14     3385.85     3475.86    127.06 o 
  -6  13  14        2.25       33.68     20.79 o 
  -5  13  14     4967.98     5005.90    138.91 o 
  -4  13  14     1525.92     1411.36     60.47 o 
  -3  13  14     3245.79     3218.76    106.91 o 
  -2  13  14       37.24      174.96     45.28 o 
  -1  13  14      103.23      107.76     19.59 o 
   0  13  14     8373.02     8595.91    262.43 o 
   1  13  14       34.89       39.00     19.20 o 
   2  13  14     3896.66     3746.81    100.99 o 
  -7  14  14      194.13      213.84     55.61 o 
  -6  14  14     4013.38     4036.89    105.15 o 
  -5  14  14      566.42      725.86     75.71 o 
  -4  14  14     2662.69     2543.45     72.41 o 
  -3  14  14     1944.55     2083.76     77.79 o 
  -2  14  14     1386.86     1431.07     54.41 o 
  -1  14  14     1622.60     1535.98     52.57 o 
   0  14  14      437.14      486.11     43.87 o 
   1  14  14     4137.61     4084.52     97.13 o 
   2  14  14      457.86      469.79     34.81 o 
  -7  15  14      652.44      775.33     74.85 o 
  -6  15  14      715.78      846.93     51.63 o 
  -5  15  14      458.91      354.92     45.86 o 
  -4  15  14     1953.13     1913.11     86.11 o 
  -3  15  14      922.95     1023.77     54.78 o 
  -2  15  14     2134.90     2213.38     71.01 o 
  -1  15  14     1944.05     1873.36     57.43 o 
   0  15  14      496.25      546.40     44.97 o 
   1  15  14      190.87      227.56     27.14 o 
   2  15  14      316.91      299.92     35.72 o 
  -7  16  14      119.33       41.47     22.30 o 
  -6  16  14       29.92       24.16     20.46 o 
  -5  16  14      300.16      237.85     51.92 o 
  -4  16  14       10.14       27.25     13.66 o 
  -3  16  14      612.84      617.29     51.29 o 
  -2  16  14      503.57      438.93     42.08 o 
  -1  16  14      111.22       99.15     20.59 o 
   0  16  14      418.07      363.80     31.45 o 
   1  16  14       12.57       32.99     17.07 o 
   2  16  14       91.40       95.09     35.41 o 
  -6  17  14        1.68       18.26     24.33 o 
  -5  17  14       17.80      -11.35     23.16 o 
  -4  17  14      237.44      210.89     96.82 o 
  -3  17  14      154.17      168.00     34.97 o 
  -2  17  14     1004.07     1084.64     46.87 o 
  -1  17  14      709.95      767.50     54.55 o 
   0  17  14       25.02       64.04     39.35 o 
   1  17  14        0.55       15.12     15.10 o 
   2  17  14      260.57      252.64     45.85 o 
  -6  18  14      410.70      395.05     59.46 o 
  -5  18  14        0.30        1.23     17.66 o 
  -4  18  14      435.92      289.84    123.28 o 
  -3  18  14     2505.01     2463.44     99.61 o 
  -2  18  14      786.83      858.45     48.09 o 
  -1  18  14     1687.75     1726.00     58.40 o 
   0  18  14      564.60      513.92     45.55 o 
   1  18  14      248.81      188.80     29.70 o 
  -6  19  14        4.34        4.92     19.56 o 
  -5  19  14     2664.12     2600.83     94.17 o 
  -4  19  14       30.78       24.29     25.12 o 
  -3  19  14     1231.47     1187.73     55.87 o 
  -2  19  14     2050.91     2088.97     95.60 o 
  -1  19  14      739.48      765.57     46.00 o 
   0  19  14     1216.45     1201.87    135.15 o 
   1  19  14        1.25       39.22     32.43 o 
  -5  20  14      102.66       66.00     32.05 o 
  -4  20  14     3037.36     2897.61    108.48 o 
  -3  20  14      109.29      181.41     32.55 o 
  -2  20  14      768.34      913.46     49.57 o 
  -1  20  14     1684.09     1596.04     58.86 o 
   0  20  14        4.24      -26.04     26.04 o 
   1  20  14     4114.65     4249.28    234.84 o 
  -5  21  14     2443.94     2332.80    126.96 o 
  -4  21  14      286.90      290.02     49.52 o 
  -3  21  14     1304.86     1345.07     64.51 o 
  -2  21  14      439.78      528.36     41.47 o 
  -1  21  14       37.08       77.13     23.91 o 
   0  21  14     1760.89     1751.28    221.90 o 
  -4  22  14      326.49      327.58     55.29 o 
  -3  22  14      731.28      798.75     54.54 o 
  -2  22  14      390.57      362.70     31.97 o 
  -1  22  14      772.52      730.21     72.47 o 
   0  22  14       91.43       43.59     32.52 o 
  -4  23  14      118.28       93.91     30.45 o 
  -3  23  14       16.73      -14.99     23.56 o 
  -2  23  14      166.47      149.49     29.00 o 
  -1  23  14       97.90       64.09     25.11 o 
  -8   1  15      324.20      464.11     54.54 o 
  -7   1  15      564.04      572.96     52.69 o 
  -6   1  15        4.44       43.97     29.46 o 
  -5   1  15      117.11      167.42     34.93 o 
  -4   1  15     1304.48     1191.50     62.86 o 
  -3   1  15        8.26       29.81     25.40 o 
  -2   1  15     2430.45     2448.47    122.14 o 
  -1   1  15     1750.95     1840.16    119.45 o 
   0   1  15      154.93       82.17     46.85 o 
   1   1  15        3.59        2.39     19.71 o 
   2   1  15      200.04      244.59     42.57 o 
   3   1  15     1133.77     1251.90     73.85 o 
  -8   2  15     1334.55     1461.76    103.04 o 
  -7   2  15      277.54      323.18     44.19 o 
  -6   2  15     2368.19     2600.10    107.18 o 
  -5   2  15      397.54      399.65     41.51 o 
  -4   2  15     1133.88     1060.33     40.19 o 
  -3   2  15     4675.77     4356.61    257.87 o 
  -2   2  15     1474.70     1559.44     95.65 o 
  -1   2  15     1885.21     2160.12    111.39 o 
   0   2  15      142.43      141.68     40.27 o 
   1   2  15     1536.61     1408.65     65.76 o 
   2   2  15      853.85     1023.04     64.50 o 
   3   2  15     1322.33     1424.49     71.39 o 
  -8   3  15       70.87       62.81     39.66 o 
  -7   3  15     1724.31     2082.05     93.83 o 
  -6   3  15      131.84      117.98     35.14 o 
  -5   3  15     4227.95     3906.98    144.41 o 
  -4   3  15      229.27      217.44     20.74 o 
  -3   3  15     3781.71     3695.94    138.21 o 
  -2   3  15     4483.68     4594.55    163.18 o 
  -1   3  15      692.98      758.72     68.21 o 
   0   3  15     3517.68     3788.49    130.42 o 
   1   3  15      220.30      207.67     35.76 o 
   2   3  15     4164.79     4044.21    136.37 o 
   3   3  15       79.39       42.08     28.20 o 
  -8   4  15     1099.09     1177.42     83.14 o 
  -7   4  15        2.42      -13.01     28.87 o 
  -6   4  15     3475.32     3571.49    131.02 o 
  -5   4  15      231.86      211.35     26.79 o 
  -4   4  15     8007.04     7714.38    175.65 o 
  -3   4  15      270.38      278.93     24.70 o 
  -2   4  15      464.47      425.91     23.45 o 
  -1   4  15     5615.79     5729.44    305.38 o 
   0   4  15       31.32       44.40     36.97 o 
   1   4  15     6190.05     6073.81    231.85 o 
   2   4  15       35.52        1.08     20.74 o 
   3   4  15     1527.98     1555.34     78.60 o 
  -8   5  15      320.79      359.40     49.51 o 
  -7   5  15     1278.55     1242.81     86.25 o 
  -6   5  15       16.94       85.80     33.77 o 
  -5   5  15     1890.17     1850.28     66.65 o 
  -4   5  15      103.12       95.30     16.58 o 
  -3   5  15      705.69      726.10     36.93 o 
  -2   5  15     1851.28     1731.95    106.23 o 
  -1   5  15      706.88      759.85     67.08 o 
   0   5  15     2168.89     2380.30    101.34 o 
   1   5  15        1.22      -12.86     25.16 o 
   2   5  15     2226.87     2400.04     89.88 o 
   3   5  15       70.86      125.52     37.83 o 
  -8   6  15      437.42      324.64     70.94 o 
  -7   6  15      281.34      307.55     53.13 o 
  -6   6  15        4.14      -12.34     26.22 o 
  -5   6  15      328.16      383.28     38.90 o 
  -4   6  15       89.50      114.29     25.38 o 
  -3   6  15      697.77      752.58     53.74 o 
  -2   6  15      551.01      474.64     29.10 o 
  -1   6  15      106.43      148.88     39.86 o 
   0   6  15     1009.70     1117.87     67.78 o 
   1   6  15       49.31       64.96     24.56 o 
   2   6  15      318.48      355.81     47.17 o 
  -8   7  15        1.76       17.18     28.81 o 
  -7   7  15      280.94      311.89     48.31 o 
  -6   7  15       21.72       50.49     28.00 o 
  -5   7  15      295.69      338.06     32.83 o 
  -4   7  15       40.21       57.74     22.96 o 
  -3   7  15       12.72       42.73     18.82 o 
  -2   7  15      276.95      350.26     41.06 o 
  -1   7  15      175.21      184.97     53.83 o 
   0   7  15     1805.09     1940.59    115.74 o 
   1   7  15        5.02      -19.54     23.96 o 
   2   7  15       84.64       50.94     29.62 o 
  -8   8  15      263.01       15.49     37.76 o 
  -7   8  15      360.66      267.00     63.08 o 
  -6   8  15     2000.28     2094.68     89.40 o 
  -5   8  15     1161.19     1193.95     51.88 o 
  -4   8  15     1052.78     1177.21     52.33 o 
  -3   8  15     1494.93     1447.37     68.35 o 
  -2   8  15     1541.01     1445.78     74.69 o 
  -1   8  15     1097.12     1073.86     67.46 o 
   0   8  15      503.29      531.16     50.26 o 
   1   8  15     1496.51     1570.28     78.69 o 
   2   8  15      698.08      723.99     59.24 o 
  -7   9  15     2265.40     2192.85    106.32 o 
  -6   9  15      179.94      168.54     29.90 o 
  -5   9  15      536.98      599.94     46.45 o 
  -4   9  15     4303.56     4355.85    151.72 o 
  -3   9  15     3974.07     3881.74    131.66 o 
  -2   9  15     2422.17     2254.56    118.15 o 
  -1   9  15     2556.50     2344.60    192.67 o 
   0   9  15     2616.48     2792.25    110.19 o 
   1   9  15        9.10       34.60     25.31 o 
   2   9  15     1056.69     1087.92     53.42 o 
  -7  10  15       69.49       61.41     31.06 o 
  -6  10  15     2568.93     2614.89    104.93 o 
  -5  10  15       31.17       33.96     14.92 o 
  -4  10  15     2794.74     2583.13    119.82 o 
  -3  10  15     1256.33     1515.15     59.48 o 
  -2  10  15      626.14      642.46     45.86 o 
  -1  10  15     3891.00     3850.81    197.95 o 
   0  10  15      113.53      175.60     76.48 o 
   1  10  15     2949.80     2810.46     93.44 o 
   2  10  15      217.16      148.03     31.71 o 
  -7  11  15     1889.77     2073.18     96.48 o 
  -6  11  15       19.89       12.07     27.10 o 
  -5  11  15     3175.18     2962.30     86.31 o 
  -4  11  15      490.98      608.27     54.37 o 
  -3  11  15     1094.80     1149.93     72.81 o 
  -2  11  15      974.40      908.97     61.15 o 
  -1  11  15       10.87       38.56     23.73 o 
   0  11  15     5553.69     5858.26    202.80 o 
   1  11  15        3.29       45.03     24.41 o 
   2  11  15     2629.40     2663.08    110.49 o 
  -7  12  15        4.01        2.26     25.26 o 
  -6  12  15     1897.06     1895.54     60.89 o 
  -5  12  15      398.58      371.33     38.12 o 
  -4  12  15      429.13      530.25     46.92 o 
  -3  12  15       39.89       28.21     25.26 o 
  -2  12  15      191.54      165.08     25.30 o 
  -1  12  15      121.80      124.29     24.65 o 
   0  12  15        0.69      -25.27     27.92 o 
   1  12  15     2839.56     2842.87    127.57 o 
   2  12  15       29.18       42.98     24.19 o 
  -7  13  15       76.50       16.53     20.30 o 
  -6  13  15       14.85       -3.65     16.57 o 
  -5  13  15        6.87       32.03     19.81 o 
  -4  13  15      934.73      892.89     51.89 o 
  -3  13  15       98.92      114.75     26.87 o 
  -2  13  15       55.25       80.86     21.17 o 
  -1  13  15      554.78      461.46     36.06 o 
   0  13  15       30.74       26.28     25.69 o 
   1  13  15        0.20       23.67     22.81 o 
   2  13  15        0.03       18.60     25.57 o 
  -7  14  15       93.13       60.53     26.76 o 
  -6  14  15      573.57      572.27     53.72 o 
  -5  14  15       56.72       99.17     37.15 o 
  -4  14  15     1214.57     1311.11     63.45 o 
  -3  14  15      275.86      275.79     41.09 o 
  -2  14  15      219.26      209.96     29.74 o 
  -1  14  15      366.06      370.01     56.78 o 
   0  14  15      459.02      450.60     47.18 o 
   1  14  15     1298.65     1245.18     57.38 o 
  -6  15  15      295.57      333.53     63.98 o 
  -5  15  15     1372.03     1585.65     80.81 o 
  -4  15  15      628.00      532.16     52.39 o 
  -3  15  15      834.55      849.04     83.83 o 
  -2  15  15     1534.28     1437.13     55.60 o 
  -1  15  15      162.92      154.49     26.94 o 
   0  15  15     2578.13     2675.42    129.36 o 
   1  15  15       16.15       26.52     28.35 o 
  -6  16  15     1314.55     1276.60     56.33 o 
  -5  16  15      337.51      276.48     77.20 o 
  -4  16  15     1159.77     1190.14     75.45 o 
  -3  16  15     3338.50     3246.32    127.08 o 
  -2  16  15     2434.65     2326.50     80.75 o 
  -1  16  15     3153.61     3387.05    142.42 o 
   0  16  15      373.48      338.43     42.01 o 
   1  16  15      819.06      687.14     93.18 o 
  -6  17  15       54.71       58.99     33.28 o 
  -5  17  15     1013.22      982.42     66.73 o 
  -4  17  15      541.98      596.91     51.73 o 
  -3  17  15     1750.27     1773.00     76.57 o 
  -2  17  15     4242.25     4161.17    123.24 o 
  -1  17  15     1033.05     1116.56     86.07 o 
   0  17  15     1220.95     1234.27     84.76 o 
   1  17  15        1.15        3.38     20.74 o 
  -5  18  15       17.56        4.59     28.03 o 
  -4  18  15     1565.54     1653.51     73.98 o 
  -3  18  15      328.83      291.47     32.18 o 
  -2  18  15      600.00      707.66     52.55 o 
  -1  18  15     1130.28     1106.44     56.47 o 
   0  18  15       47.46       29.40     24.48 o 
  -5  19  15      764.41      819.84     75.06 o 
  -4  19  15        5.78       44.43     29.17 o 
  -3  19  15      321.44      320.15     36.04 o 
  -2  19  15       44.01       41.00     20.75 o 
  -1  19  15      224.84      203.03     31.32 o 
   0  19  15      482.33      501.95     60.71 o 
  -5  20  15        6.52      -24.33     26.69 o 
  -4  20  15       29.70       27.53     24.65 o 
  -3  20  15       97.42      146.27     29.38 o 
  -2  20  15       51.61       60.74     24.45 o 
  -1  20  15       61.05       66.96     33.60 o 
  -4  21  15       33.56       14.58     23.81 o 
  -3  21  15        5.90      -19.00     21.38 o 
  -2  21  15       89.48       37.64     21.28 o 
  -1  21  15      147.79      162.78     35.80 o 
  -7   0  16      790.71     1011.18    100.08 o 
  -6   0  16     1565.51     1487.78    109.26 o 
  -5   0  16     1891.21     1915.30    108.35 o 
  -4   0  16      640.70      610.19     84.38 o 
  -3   0  16     3688.05     3541.84    318.87 o 
  -2   0  16     3127.83     3339.79    224.83 o 
  -1   0  16     2464.70     2517.90    191.49 o 
   0   0  16      966.78     1007.09    118.52 o 
   1   0  16     1863.84     1869.86    114.03 o 
   2   0  16     2404.17     2328.05    136.84 o 
  -7   1  16     1345.63     1320.43     85.13 o 
  -6   1  16       69.19       69.60     30.45 o 
  -5   1  16     1616.55     1612.42     60.64 o 
  -4   1  16     1305.40     1244.60    124.00 o 
  -3   1  16      461.28      480.22     44.12 o 
  -2   1  16     2918.39     3214.70    179.01 o 
  -1   1  16     1888.68     1974.55    116.29 o 
   0   1  16     3219.03     3175.75    139.62 o 
   1   1  16      447.24      446.70     47.03 o 
   2   1  16     1773.87     1870.27     92.60 o 
  -7   2  16        0.72       20.29     28.51 o 
  -6   2  16     1042.34     1126.01     81.31 o 
  -5   2  16      453.07      442.76     39.24 o 
  -4   2  16     2527.14     2494.88    119.66 o 
  -3   2  16       33.82       78.19     22.38 o 
  -2   2  16       15.98       21.48     32.77 o 
  -1   2  16     1859.98     1882.56    111.64 o 
   0   2  16       70.75       23.47     28.00 o 
   1   2  16     2218.44     2437.00    110.08 o 
   2   2  16       49.23       91.52     30.69 o 
  -7   3  16       21.75       20.75     30.30 o 
  -6   3  16       51.96       26.50     33.36 o 
  -5   3  16     1876.81     2154.87     84.12 o 
  -4   3  16       80.45       87.68     17.01 o 
  -3   3  16       36.11       22.49     20.36 o 
  -2   3  16      118.38      102.83     30.35 o 
  -1   3  16      156.52      145.82     53.90 o 
   0   3  16      505.35      552.55     62.27 o 
   1   3  16       15.87       68.27     30.57 o 
   2   3  16      308.54      408.37     53.21 o 
  -7   4  16      244.13      312.28     50.97 o 
  -6   4  16      285.40      307.80     43.21 o 
  -5   4  16        5.96       28.88     20.56 o 
  -4   4  16      119.02      123.99     16.99 o 
  -3   4  16      180.52      140.31     26.19 o 
  -2   4  16      419.51      350.78     64.07 o 
  -1   4  16      610.50      775.62     79.26 o 
   0   4  16      298.33      343.43     47.66 o 
   1   4  16      174.82      212.29     35.24 o 
   2   4  16        2.05      198.65     40.65 o 
  -7   5  16     1875.62     1640.84     96.03 o 
  -6   5  16      298.88      460.13     49.63 o 
  -5   5  16     1920.16     2031.86     70.14 o 
  -4   5  16       32.54       59.56     15.62 o 
  -3   5  16     2615.73     2560.88    179.41 o 
  -2   5  16     1405.77     1169.66    105.03 o 
  -1   5  16      417.93      546.08     74.22 o 
   0   5  16     3881.90     4004.21    151.04 o 
   1   5  16       45.55       59.67     27.26 o 
   2   5  16     2118.52     2318.93    116.10 o 
  -7   6  16        0.25       -0.13     26.44 o 
  -6   6  16     2772.26     2782.12     91.79 o 
  -5   6  16      363.45      393.88     36.27 o 
  -4   6  16     2816.16     2813.50     89.81 o 
  -3   6  16     1543.34     1431.06     72.53 o 
  -2   6  16     1001.01      849.49     89.12 o 
  -1   6  16     3569.07     3740.33    165.09 o 
   0   6  16      198.60      231.97     68.78 o 
   1   6  16     2944.34     3020.37    116.63 o 
   2   6  16       65.14       30.63     28.56 o 
  -7   7  16     1866.63     2035.75    101.56 o 
  -6   7  16       10.37        8.66     20.36 o 
  -5   7  16     1947.84     1714.09     83.23 o 
  -4   7  16     1521.92     1656.06     82.78 o 
  -3   7  16     2182.30     2052.61     99.14 o 
  -2   7  16     3858.57     3682.04    233.84 o 
  -1   7  16     1199.15     1202.46     89.43 o 
   0   7  16     2274.36     2445.76    108.63 o 
   1   7  16       63.10       83.66     30.62 o 
   2   7  16     1278.98     1276.47     80.40 o 
  -7   8  16      229.26      223.10     43.14 o 
  -6   8  16      324.09      337.02     39.36 o 
  -5   8  16      689.49      766.06     49.55 o 
  -4   8  16     1726.57     1676.54     75.47 o 
  -3   8  16     2653.82     2349.55    148.73 o 
  -2   8  16     1898.91     1874.19    146.26 o 
  -1   8  16     2406.33     2488.76    126.90 o 
   0   8  16      195.82      199.73     40.16 o 
   1   8  16      767.09      855.66     64.39 o 
  -7   9  16      195.97      121.10     48.78 o 
  -6   9  16        4.85      -28.00     28.00 o 
  -5   9  16       58.92      114.88     30.51 o 
  -4   9  16      112.98       77.67     24.64 o 
  -3   9  16      310.07      314.62     53.03 o 
  -2   9  16      709.34      641.36     72.59 o 
  -1   9  16        2.94       13.94     32.14 o 
   0   9  16      398.56      400.54     58.81 o 
   1   9  16       14.26       25.22     27.14 o 
  -7  10  16      123.95       52.56     30.29 o 
  -6  10  16        9.37      -22.37     25.57 o 
  -5  10  16      157.09      139.06     27.78 o 
  -4  10  16      152.73      134.32     29.58 o 
  -3  10  16      511.13      510.53     39.03 o 
  -2  10  16      188.03      199.83     25.77 o 
  -1  10  16       21.27       -1.24     23.89 o 
   0  10  16      254.26      268.76     44.03 o 
   1  10  16      204.22      206.46     39.65 o 
  -7  11  16      335.62      219.91     85.16 o 
  -6  11  16        7.18       -6.99     15.92 o 
  -5  11  16      231.19      290.54     47.19 o 
  -4  11  16      305.91      288.79     35.12 o 
  -3  11  16      270.75      299.58     33.75 o 
  -2  11  16     1428.43     1384.37     77.94 o 
  -1  11  16      627.96      616.01     53.12 o 
   0  11  16      815.77      776.53     67.88 o 
   1  11  16       29.14       90.69     41.65 o 
  -6  12  16     2778.34     3012.32    104.74 o 
  -5  12  16      151.10      131.38     32.38 o 
  -4  12  16     2506.26     2710.74    105.67 o 
  -3  12  16      238.46      262.97     38.28 o 
  -2  12  16      273.56      235.94     28.41 o 
  -1  12  16     2384.09     2238.07    155.25 o 
   0  12  16       62.91        3.57     41.85 o 
   1  12  16     3751.55     3762.62    134.07 o 
  -6  13  16      109.28       46.46     26.39 o 
  -5  13  16     3541.88     3589.92    125.08 o 
  -4  13  16      377.56      417.51     46.67 o 
  -3  13  16      523.42      496.57     45.43 o 
  -2  13  16      757.59      901.39     57.59 o 
  -1  13  16       31.17       22.99     20.22 o 
   0  13  16     4853.52     4612.69    166.68 o 
   1  13  16       86.46       49.79     33.14 o 
  -6  14  16     1779.80     1957.00    100.55 o 
  -5  14  16      393.79      231.67     89.55 o 
  -4  14  16      986.16      947.48     61.48 o 
  -3  14  16     2817.61     2925.59    117.03 o 
  -2  14  16     1359.79     1477.68     73.99 o 
  -1  14  16     1796.16     1718.31    122.14 o 
   0  14  16       53.23       30.54     42.03 o 
  -6  15  16       45.65       76.23     32.47 o 
  -5  15  16      121.86       52.20     34.94 o 
  -4  15  16     1281.81     1405.01     69.50 o 
  -3  15  16      943.91      975.43     54.53 o 
  -2  15  16     1436.16     1560.19     71.05 o 
  -1  15  16      562.87      491.55     41.16 o 
   0  15  16      321.23      301.89     45.98 o 
  -5  16  16      104.67       85.57     38.55 o 
  -4  16  16       29.29        3.09     21.23 o 
  -3  16  16      347.86      283.93     35.75 o 
  -2  16  16      374.98      355.35     38.59 o 
  -1  16  16       23.30       15.38     27.89 o 
   0  16  16        7.53       53.07     33.09 o 
  -5  17  16       23.62       40.35     32.37 o 
  -4  17  16       62.02       99.83     32.87 o 
  -3  17  16       13.51       39.96     25.49 o 
  -2  17  16      632.87      578.89     49.52 o 
  -1  17  16      100.62      137.13     35.98 o 
  -4  18  16      417.15      493.82     51.14 o 
  -3  18  16     1898.60     1854.25     76.39 o 
  -2  18  16      717.70      728.47     45.49 o 
  -1  18  16     1353.24     1286.20     91.95 o 
  -4  19  16      262.39      303.78     44.02 o 
  -3  19  16      623.92      548.49     49.72 o 
  -2  19  16     1922.48     1847.51     70.73 o 
  -7   1  17      183.69       85.83     39.54 o 
  -6   1  17       19.67        0.77     19.07 o 
  -5   1  17       79.88      113.06     20.51 o 
  -4   1  17      971.28      909.19     63.57 o 
  -3   1  17      651.31      673.37     62.86 o 
  -2   1  17      651.56      644.48     74.21 o 
  -1   1  17      194.66      220.07     53.15 o 
   0   1  17      108.38      136.61     33.36 o 
   1   1  17       61.14      105.88     38.98 o 
  -7   2  17       57.37       66.81     38.10 o 
  -6   2  17      588.64      660.58     44.22 o 
  -5   2  17      374.35      427.35     64.60 o 
  -4   2  17      776.76      724.92     44.39 o 
  -3   2  17     2947.08     3014.04    144.51 o 
  -2   2  17     1873.19     1913.73    189.39 o 
  -1   2  17     2352.82     2349.35    208.62 o 
   0   2  17        0.46      -11.36     29.53 o 
   1   2  17      614.12      657.23     54.50 o 
  -7   3  17     1589.07     1791.49    117.57 o 
  -6   3  17      385.45      316.21     35.68 o 
  -5   3  17     1776.57     1681.33     98.73 o 
  -4   3  17      545.02      543.21     40.47 o 
  -3   3  17     1632.38     1777.97    105.27 o 
  -2   3  17     2516.47     2598.30    142.57 o 
  -1   3  17        4.10      -55.74     55.74 o 
   0   3  17     4129.63     4339.60    168.56 o 
   1   3  17      445.06      399.15     46.72 o 
  -7   4  17       20.62      -27.84     33.57 o 
  -6   4  17     2018.14     2143.69     84.73 o 
  -5   4  17      528.34      504.96     38.48 o 
  -4   4  17     3023.72     2876.17    113.86 o 
  -3   4  17      161.32      149.87     19.80 o 
  -2   4  17       52.13       84.74     45.93 o 
  -1   4  17     4645.10     4895.17    218.47 o 
   0   4  17      320.88      332.90     56.43 o 
   1   4  17     4137.13     4583.10    163.26 o 
  -7   5  17      588.50      557.61     59.48 o 
  -6   5  17      279.65      342.51     45.90 o 
  -5   5  17     2360.77     2268.02     91.13 o 
  -4   5  17      547.17      454.64     70.69 o 
  -3   5  17      635.85      557.49     63.82 o 
  -2   5  17     1164.73     1224.66     95.82 o 
  -1   5  17       10.59       -0.40     47.97 o 
   0   5  17     1398.59     1621.08    104.04 o 
   1   5  17       23.82       92.04     35.95 o 
  -7   6  17      453.85      514.40     57.48 o 
  -6   6  17       19.96       17.00     23.30 o 
  -5   6  17      461.35      545.10     49.08 o 
  -4   6  17      196.27      232.70     38.94 o 
  -3   6  17      787.60      695.82     47.43 o 
  -2   6  17      111.09      110.96     36.27 o 
  -1   6  17      320.59      392.85     76.09 o 
   0   6  17      140.51      135.03     40.43 o 
   1   6  17      142.80      129.86     33.91 o 
  -6   7  17      121.84       80.96     26.67 o 
  -5   7  17      403.22      426.47     43.27 o 
  -4   7  17       25.79       35.15     28.67 o 
  -3   7  17        0.69        0.29     21.87 o 
  -2   7  17       14.73       26.99     23.98 o 
  -1   7  17      133.70      140.10     43.49 o 
   0   7  17      530.79      530.87     58.47 o 
   1   7  17       17.00       78.71     30.07 o 
  -6   8  17     1166.42     1074.88     71.82 o 
  -5   8  17       90.64      110.13     27.87 o 
  -4   8  17      109.93      150.92     27.91 o 
  -3   8  17     2110.23     1832.21    162.71 o 
  -2   8  17      558.80      474.09     66.70 o 
  -1   8  17      714.09      651.96     67.43 o 
   0   8  17       45.75      127.85     43.06 o 
  -6   9  17       24.64       36.95     31.34 o 
  -5   9  17     1012.82     1009.75     59.82 o 
  -4   9  17     1880.82     1815.50     99.00 o 
  -3   9  17      987.72      896.05    114.06 o 
  -2   9  17     3517.34     3101.46    386.26 o 
  -1   9  17      828.25      782.34     79.08 o 
   0   9  17      995.86     1090.33     85.99 o 
  -6  10  17     1788.41     1726.38     77.48 o 
  -5  10  17      351.74      308.55     39.77 o 
  -4  10  17     1325.24     1211.36     72.97 o 
  -3  10  17     2507.79     2601.16    133.46 o 
  -2  10  17     1221.21     1098.58    138.81 o 
  -1  10  17     3239.03     3394.05    143.11 o 
   0  10  17      139.01      146.22     44.76 o 
  -6  11  17       82.84       35.24     25.88 o 
  -5  11  17     2744.69     2679.47    104.41 o 
  -4  11  17       95.64      126.73     30.46 o 
  -3  11  17      857.31      790.40     61.32 o 
  -2  11  17      683.22      771.67    119.57 o 
  -1  11  17       71.67       55.65     37.47 o 
   0  11  17     3649.37     3686.54    179.66 o 
  -6  12  17     1064.51     1088.48     72.12 o 
  -5  12  17       54.63      110.14     41.47 o 
  -4  12  17      350.05      374.32     42.52 o 
  -3  12  17      444.28      515.79     71.85 o 
  -2  12  17       13.11       22.33     27.35 o 
  -1  12  17      389.83      421.44     52.09 o 
   0  12  17       58.34       87.48     36.66 o 
  -5  13  17       40.47       35.17     33.99 o 
  -4  13  17      850.85      846.57     59.13 o 
  -3  13  17       23.40        9.79     20.48 o 
  -2  13  17       33.00       51.68     24.84 o 
  -1  13  17       71.19       79.40     35.15 o 
  -5  14  17       23.03       -0.53     27.48 o 
  -4  14  17      476.12      521.99     61.21 o 
  -3  14  17       85.24       96.55     27.11 o 
  -2  14  17       26.93       23.60     25.79 o 
  -1  14  17      780.34      730.55     77.88 o 
  -4  15  17      384.89      370.26     51.88 o 
  -3  15  17      393.86      408.16     47.51 o 
  -2  15  17     1238.89     1245.92     63.83 o 
  -1  15  17        4.18      183.71     91.49 o 
  -4  16  17      454.53      380.72     46.38 o 
  -3  16  17     3155.35     3074.87    121.70 o 
  -2  16  17      576.59      562.95     61.01 o 
  -6   0  18      954.59      908.50     77.80 o 
  -5   0  18     1327.11     1383.96    139.98 o 
  -4   0  18     1137.59     1106.29    120.38 o 
  -3   0  18     3292.73     3384.98    260.01 o 
  -2   0  18      203.42      292.24     87.41 o 
  -1   0  18     2521.29     2630.87    220.01 o 
   0   0  18       37.93       77.48     45.56 o 
  -6   1  18       33.81       36.57     28.49 o 
  -5   1  18     1239.29     1256.94     78.99 o 
  -4   1  18     2089.25     2320.01    115.27 o 
  -3   1  18      659.60      641.13     82.61 o 
  -2   1  18     1660.49     1688.61    119.43 o 
  -1   1  18      100.32      118.14     61.64 o 
   0   1  18     1433.88     1669.25     93.16 o 
  -6   2  18      665.62      745.77     59.06 o 
  -5   2  18      397.92      395.03     54.91 o 
  -4   2  18     1029.32     1080.33     73.92 o 
  -3   2  18        6.89       24.06     39.77 o 
  -2   2  18        3.09      -55.17     55.17 o 
  -1   2  18     1706.82     1969.88    133.91 o 
   0   2  18      179.19      206.22     43.98 o 
  -6   3  18      182.01      151.24     30.59 o 
  -5   3  18      228.64      238.62     31.97 o 
  -4   3  18       66.54       52.67     33.68 o 
  -3   3  18        3.59       38.47     47.97 o 
  -2   3  18        1.84       61.61     52.01 o 
  -1   3  18      146.29      279.18     72.30 o 
   0   3  18      619.72      664.71     58.60 o 
  -6   4  18      137.59      118.89     30.22 o 
  -5   4  18        0.93        8.59     19.70 o 
  -4   4  18       75.18       36.44     40.85 o 
  -3   4  18      215.30      114.90     39.41 o 
  -2   4  18       41.82       73.18     55.37 o 
  -1   4  18      458.82      465.45     71.56 o 
   0   4  18      370.01      384.07     52.50 o 
  -6   5  18      222.69      283.30     42.92 o 
  -5   5  18      964.16      933.84     58.61 o 
  -4   5  18      123.37       91.97     24.05 o 
  -3   5  18      645.03      652.53     65.68 o 
  -2   5  18      875.44      867.32     88.17 o 
  -1   5  18      394.10      452.60     88.58 o 
   0   5  18     2252.12     2458.56    107.11 o 
  -6   6  18     2342.06     2532.82    112.91 o 
  -5   6  18      231.74      175.91     37.67 o 
  -4   6  18     1738.39     1462.78    149.87 o 
  -3   6  18     1497.92     1462.60     95.31 o 
  -2   6  18      120.12      135.69     51.35 o 
  -1   6  18     2868.31     3067.10    143.03 o 
  -6   7  18      143.46       52.97     44.08 o 
  -5   7  18     1064.19     1007.22     72.05 o 
  -4   7  18     2327.79     2105.99    173.92 o 
  -3   7  18     1037.65     1057.49     81.87 o 
  -2   7  18     3193.53     3288.91    178.44 o 
  -1   7  18       84.35      149.57     43.77 o 
  -5   8  18      218.92      182.65     34.02 o 
  -4   8  18      627.99      591.58     52.27 o 
  -3   8  18     2354.51     2255.55    186.29 o 
  -2   8  18      387.05      525.31     75.09 o 
  -1   8  18     1141.20     1192.08    100.63 o 
  -5   9  18      316.26      326.48     42.71 o 
  -4   9  18       19.69       14.29     21.38 o 
  -3   9  18      283.73      289.78     43.56 o 
  -2   9  18      633.50      600.37     88.36 o 
  -1   9  18      178.36      178.03     45.26 o 
  -5  10  18        3.25       18.27     30.53 o 
  -4  10  18      118.04       71.95     27.50 o 
  -3  10  18      566.19      591.87     77.41 o 
  -2  10  18      361.66      416.50     77.75 o 
  -1  10  18       10.96       22.67     37.18 o 
  -4  11  18      377.28      407.02     62.07 o 
  -3  11  18       32.69       16.27     21.15 o 
  -2  11  18      884.19      773.75    132.26 o 
  -4  12  18      518.39      470.70     54.72 o 
  -3  12  18     1170.66     1067.18    108.66 o 
  -2  12  18       15.33        0.53     21.96 o 
  -5   1  19       16.99       40.32     33.37 o 
  -4   1  19     1637.97     1759.25    128.26 o 
  -3   1  19      274.13      274.46     96.30 o 
  -2   1  19      768.09      794.09    113.35 o 
  -5   2  19      705.16      702.96     66.84 o 
  -4   2  19      603.28      640.92     73.90 o 
  -3   2  19     1536.70     1586.04    130.07 o 
  -2   2  19       73.84      137.42     61.67 o 
  -4   3  19     1002.32      979.81     87.12 o 
  -3   3  19      183.39      144.80     56.19 o 
  -2   3  19     1641.87     1808.35    134.33 o 
  -4   4  19     1674.30     1795.71    126.45 o 
  -3   4  19      496.81      456.93     90.47 o 
  -2   4  19      128.61        9.95     49.27 o 
  -4   5  19      486.02      471.88     85.41 o 
  -3   5  19      180.50      206.61     75.16 o 
  -2   5  19      979.56     1131.54    228.90 o 
  -4   6  19      120.35       92.88     43.38 o 
  -3   6  19      569.17      583.42     84.85 o 
                                                 
